# Supplementary material for: Vector competence of biting midges and mosquitoes for Shuni virus
Source: PLoS Negl Trop Dis. 2018 Dec 7;12(12):e0006993. doi: 10.1371/journal.pntd.0006993 (PMC6285265; doi:10.1371/journal.pntd.0006993)
Supplement: S1 Data — (XLSX) [file pntd.0006993.s002.xlsx]

## Sheet: Data
Virus	Cell	Replicate	Timepoint	Titer
wtSHUV	Vero	1	0	0
wtSHUV	Vero	2	0	0
wtSHUV	Vero	3	0	0
wtSHUV	Vero	1	24	11200000
wtSHUV	Vero	2	24	1120000
wtSHUV	Vero	3	24	631000
wtSHUV	Vero	1	48	6310000
wtSHUV	Vero	2	48	6310000
wtSHUV	Vero	3	48	6310000
wtSHUV	Vero	1	72	11200000
wtSHUV	Vero	2	72	6310000
wtSHUV	Vero	3	72	11200000
wtSHUV	C6/36	1	0	0
wtSHUV	C6/36	2	0	0
wtSHUV	C6/36	3	0	0
wtSHUV	C6/36	1	24	11200
wtSHUV	C6/36	2	24	35500
wtSHUV	C6/36	3	24	20000
wtSHUV	C6/36	1	48	2000000
wtSHUV	C6/36	2	48	1120000
wtSHUV	C6/36	3	48	2000000
wtSHUV	C6/36	1	72	11200000
wtSHUV	C6/36	2	72	11200000
wtSHUV	C6/36	3	72	35500000
wtSHUV	KC	1	0	0
wtSHUV	KC	2	0	0
wtSHUV	KC	3	0	0
wtSHUV	KC	1	24	2000
wtSHUV	KC	2	24	2000
wtSHUV	KC	3	24	631
wtSHUV	KC	1	48	11200
wtSHUV	KC	2	48	3550
wtSHUV	KC	3	48	6310
wtSHUV	KC	1	72	20000
wtSHUV	KC	2	72	63100
wtSHUV	KC	3	72	63100

## Sheet: Index
Column name	Description
Virus	Virus used
Cell	Cell type used: Vero, C6/36, or KC
Replicate	Replicate number
Timepoint	Timepoint measured at: 0, 24, 48, 72 hours
Titer	Virus titer
Titer_Log	Log of virus titer
