# Supplementary material for: Vector competence of biting midges and mosquitoes for Shuni virus
Source: PLoS Negl Trop Dis. 2018 Dec 7;12(12):e0006993. doi: 10.1371/journal.pntd.0006993 (PMC6285265; doi:10.1371/journal.pntd.0006993)
Supplement: S2 Data — (XLSX) [file pntd.0006993.s003.xlsx]

## Sheet: Data
Sample	Date_Infection	Date_Salivation	Age_Min	Age_Max	Starvation	Infection	Virus	Titer_Virus	Titer_Blood	Replicate	Insect	Species	Temperature	Incubation	Salivation_Assay	Infection_Body	Infection_Head	Infection_Saliva	Titer_Body	Titer_Head	Titer_Saliva
1	2018-03-12	2018-03-22	4	6	0	Blood meal	Shuni virus P0 Vero	3560000	200000	2	Mosquito	Aedes aegypti	28	0	0	1			1000
2	2018-03-12	2018-03-22	4	6	0	Blood meal	Shuni virus P0 Vero	3560000	200000	2	Mosquito	Aedes aegypti	28	0	0	1			1000
3	2018-03-12	2018-03-22	4	6	0	Blood meal	Shuni virus P0 Vero	3560000	200000	2	Mosquito	Aedes aegypti	28	0	0	1			1000
4	2018-03-12	2018-03-22	4	6	0	Blood meal	Shuni virus P0 Vero	3560000	200000	2	Mosquito	Aedes aegypti	28	0	0	1			1000
5	2018-03-12	2018-03-22	4	6	0	Blood meal	Shuni virus P0 Vero	3560000	200000	2	Mosquito	Aedes aegypti	28	0	0	1
6	2018-03-12	2018-03-22	7	20	0	Blood meal	Shuni virus P0 Vero	3560000	200000	2	Mosquito	Culex pipiens	25	0	0	1			1000
7	2018-03-12	2018-03-22	7	20	0	Blood meal	Shuni virus P0 Vero	3560000	200000	2	Mosquito	Culex pipiens	25	0	0	1			1000
8	2018-03-12	2018-03-22	7	20	0	Blood meal	Shuni virus P0 Vero	3560000	200000	2	Mosquito	Culex pipiens	25	0	0	1			1000
9	2018-03-12	2018-03-22	7	20	0	Blood meal	Shuni virus P0 Vero	3560000	200000	2	Mosquito	Culex pipiens	25	0	0	1			1000
10	2018-03-12	2018-03-22	7	20	0	Blood meal	Shuni virus P0 Vero	3560000	200000	2	Mosquito	Culex pipiens	25	0	0	1			1000
11	2018-03-12	2018-03-22	1	4	0	Blood meal	Shuni virus P0 Vero	3560000	200000	2	Midge	Culicoides nubeculosus	25	0	0	1
12	2018-03-12	2018-03-22	1	4	0	Blood meal	Shuni virus P0 Vero	3560000	200000	2	Midge	Culicoides nubeculosus	25	0	0	1			1000
13	2018-03-12	2018-03-22	1	4	0	Blood meal	Shuni virus P0 Vero	3560000	200000	2	Midge	Culicoides nubeculosus	25	0	0	1			1000
14	2018-03-12	2018-03-22	1	4	0	Blood meal	Shuni virus P0 Vero	3560000	200000	2	Midge	Culicoides nubeculosus	25	0	0	1			1000
15	2018-03-12	2018-03-22	1	4	0	Blood meal	Shuni virus P0 Vero	3560000	200000	2	Midge	Culicoides nubeculosus	25	0	0	1			1000
16	2018-03-12	2018-03-22	1	4	0	Blood meal	Shuni virus P0 Vero	3560000	200000	2	Midge	Culicoides sonorensis	28	0	0	1
17	2018-03-12	2018-03-22	1	4	0	Blood meal	Shuni virus P0 Vero	3560000	200000	2	Midge	Culicoides sonorensis	28	0	0	1			1000
18	2018-03-12	2018-03-22	1	4	0	Blood meal	Shuni virus P0 Vero	3560000	200000	2	Midge	Culicoides sonorensis	28	0	0	0
19	2018-03-12	2018-03-22	1	4	0	Blood meal	Shuni virus P0 Vero	3560000	200000	2	Midge	Culicoides sonorensis	28	0	0	1			1000
20	2018-03-12	2018-03-22	1	4	0	Blood meal	Shuni virus P0 Vero	3560000	200000	2	Midge	Culicoides sonorensis	28	0	0	1			1000
21	2018-03-16	2018-03-26	4	7	0	Blood meal	Shuni virus P0 Vero	1120000	2000000	3	Mosquito	Aedes aegypti	28	0	0	1
22	2018-03-16	2018-03-26	4	7	0	Blood meal	Shuni virus P0 Vero	1120000	2000000	3	Mosquito	Aedes aegypti	28	0	0	0
23	2018-03-16	2018-03-26	4	7	0	Blood meal	Shuni virus P0 Vero	1120000	2000000	3	Mosquito	Aedes aegypti	28	0	0	1			1000
24	2018-03-16	2018-03-26	4	7	0	Blood meal	Shuni virus P0 Vero	1120000	2000000	3	Mosquito	Aedes aegypti	28	0	0	1			1000
25	2018-03-16	2018-03-26	4	7	0	Blood meal	Shuni virus P0 Vero	1120000	2000000	3	Mosquito	Aedes aegypti	28	0	0	1			1000
26	2018-03-16	2018-03-26	4	17	0	Blood meal	Shuni virus P0 Vero	1120000	2000000	3	Mosquito	Culex pipiens	25	0	0	1
27	2018-03-16	2018-03-26	4	17	0	Blood meal	Shuni virus P0 Vero	1120000	2000000	3	Mosquito	Culex pipiens	25	0	0	1			1000
28	2018-03-16	2018-03-26	4	17	0	Blood meal	Shuni virus P0 Vero	1120000	2000000	3	Mosquito	Culex pipiens	25	0	0	1			1000
29	2018-03-16	2018-03-26	4	17	0	Blood meal	Shuni virus P0 Vero	1120000	2000000	3	Mosquito	Culex pipiens	25	0	0	1			1000
30	2018-03-16	2018-03-26	4	17	0	Blood meal	Shuni virus P0 Vero	1120000	2000000	3	Mosquito	Culex pipiens	25	0	0	1			1000
31	2018-03-16	2018-03-26	1	4	0	Blood meal	Shuni virus P0 Vero	1120000	2000000	3	Midge	Culicoides nubeculosus	25	0	0	1			1000
32	2018-03-16	2018-03-26	1	4	0	Blood meal	Shuni virus P0 Vero	1120000	2000000	3	Midge	Culicoides nubeculosus	25	0	0	1
33	2018-03-16	2018-03-26	1	4	0	Blood meal	Shuni virus P0 Vero	1120000	2000000	3	Midge	Culicoides nubeculosus	25	0	0	1			1000
34	2018-03-16	2018-03-26	1	4	0	Blood meal	Shuni virus P0 Vero	1120000	2000000	3	Midge	Culicoides nubeculosus	25	0	0	0
35	2018-03-16	2018-03-26	1	4	0	Blood meal	Shuni virus P0 Vero	1120000	2000000	3	Midge	Culicoides nubeculosus	25	0	0	1			1000
36	2018-03-16	2018-03-26	1	4	0	Blood meal	Shuni virus P0 Vero	1120000	2000000	3	Midge	Culicoides sonorensis	28	0	0	1			1000
37	2018-03-16	2018-03-26	1	4	0	Blood meal	Shuni virus P0 Vero	1120000	2000000	3	Midge	Culicoides sonorensis	28	0	0	1			1000
38	2018-03-16	2018-03-26	1	4	0	Blood meal	Shuni virus P0 Vero	1120000	2000000	3	Midge	Culicoides sonorensis	28	0	0	0
39	2018-03-16	2018-03-26	1	4	0	Blood meal	Shuni virus P0 Vero	1120000	2000000	3	Midge	Culicoides sonorensis	28	0	0	1			1000
40	2018-03-16	2018-03-26	1	4	0	Blood meal	Shuni virus P0 Vero	1120000	2000000	3	Midge	Culicoides sonorensis	28	0	0	1			1000
41	2018-03-19	2018-03-29	4	7	0	Blood meal	Shuni virus P0 Vero	2000000	462000	4	Mosquito	Aedes aegypti	28	0	0	1			1000
42	2018-03-19	2018-03-29	4	7	0	Blood meal	Shuni virus P0 Vero	2000000	462000	4	Mosquito	Aedes aegypti	28	0	0	1			1000
43	2018-03-19	2018-03-29	4	7	0	Blood meal	Shuni virus P0 Vero	2000000	462000	4	Mosquito	Aedes aegypti	28	0	0	1			1000
44	2018-03-19	2018-03-29	4	7	0	Blood meal	Shuni virus P0 Vero	2000000	462000	4	Mosquito	Aedes aegypti	28	0	0	1
45	2018-03-19	2018-03-29	4	7	0	Blood meal	Shuni virus P0 Vero	2000000	462000	4	Mosquito	Aedes aegypti	28	0	0	1
46	2018-03-19	2018-03-29	7	13	0	Blood meal	Shuni virus P0 Vero	2000000	462000	4	Mosquito	Culex pipiens	25	0	0	0
47	2018-03-19	2018-03-29	7	13	0	Blood meal	Shuni virus P0 Vero	2000000	462000	4	Mosquito	Culex pipiens	25	0	0	0
48	2018-03-19	2018-03-29	7	13	0	Blood meal	Shuni virus P0 Vero	2000000	462000	4	Mosquito	Culex pipiens	25	0	0	1			1000
49	2018-03-19	2018-03-29	7	13	0	Blood meal	Shuni virus P0 Vero	2000000	462000	4	Mosquito	Culex pipiens	25	0	0	0
50	2018-03-19	2018-03-29	7	13	0	Blood meal	Shuni virus P0 Vero	2000000	462000	4	Mosquito	Culex pipiens	25	0	0	0
51	2018-03-19	2018-03-29	1	4	0	Blood meal	Shuni virus P0 Vero	2000000	462000	4	Midge	Culicoides nubeculosus	25	0	0	0
52	2018-03-19	2018-03-29	1	4	0	Blood meal	Shuni virus P0 Vero	2000000	462000	4	Midge	Culicoides nubeculosus	25	0	0	1			1000
53	2018-03-19	2018-03-29	1	4	0	Blood meal	Shuni virus P0 Vero	2000000	462000	4	Midge	Culicoides nubeculosus	25	0	0	0
54	2018-03-19	2018-03-29	1	4	0	Blood meal	Shuni virus P0 Vero	2000000	462000	4	Midge	Culicoides nubeculosus	25	0	0	1			1000
55	2018-03-19	2018-03-29	1	4	0	Blood meal	Shuni virus P0 Vero	2000000	462000	4	Midge	Culicoides nubeculosus	25	0	0	1			1000
56	2018-03-19	2018-03-29	1	4	0	Blood meal	Shuni virus P0 Vero	2000000	462000	4	Midge	Culicoides sonorensis	28	0	0	1			1000
57	2018-03-19	2018-03-29	1	4	0	Blood meal	Shuni virus P0 Vero	2000000	462000	4	Midge	Culicoides sonorensis	28	0	0	0
58	2018-03-19	2018-03-29	1	4	0	Blood meal	Shuni virus P0 Vero	2000000	462000	4	Midge	Culicoides sonorensis	28	0	0	1			1000
59	2018-03-19	2018-03-29	1	4	0	Blood meal	Shuni virus P0 Vero	2000000	462000	4	Midge	Culicoides sonorensis	28	0	0	1			1000
60	2018-03-19	2018-03-29	1	4	0	Blood meal	Shuni virus P0 Vero	2000000	462000	4	Midge	Culicoides sonorensis	28	0	0	0
61	2018-03-12	2018-03-22	4	6	0	Blood meal	Shuni virus P0 Vero	3560000	200000	2	Mosquito	Aedes aegypti	28	10	1	0		0
62	2018-03-12	2018-03-22	4	6	0	Blood meal	Shuni virus P0 Vero	3560000	200000	2	Mosquito	Aedes aegypti	28	10	1	0		0
63	2018-03-12	2018-03-22	4	6	0	Blood meal	Shuni virus P0 Vero	3560000	200000	2	Mosquito	Aedes aegypti	28	10	1	0		0
64	2018-03-12	2018-03-22	4	6	0	Blood meal	Shuni virus P0 Vero	3560000	200000	2	Mosquito	Aedes aegypti	28	10	1	0		0
65	2018-03-12	2018-03-22	4	6	0	Blood meal	Shuni virus P0 Vero	3560000	200000	2	Mosquito	Aedes aegypti	28	10	1	0		0
66	2018-03-12	2018-03-22	4	6	0	Blood meal	Shuni virus P0 Vero	3560000	200000	2	Mosquito	Aedes aegypti	28	10	1	0		0
67	2018-03-12	2018-03-22	4	6	0	Blood meal	Shuni virus P0 Vero	3560000	200000	2	Mosquito	Aedes aegypti	28	10	1	0		0
68	2018-03-12	2018-03-22	4	6	0	Blood meal	Shuni virus P0 Vero	3560000	200000	2	Mosquito	Aedes aegypti	28	10	1	0		0
69	2018-03-12	2018-03-22	4	6	0	Blood meal	Shuni virus P0 Vero	3560000	200000	2	Mosquito	Aedes aegypti	28	10	1	0		0
70	2018-03-12	2018-03-22	4	6	0	Blood meal	Shuni virus P0 Vero	3560000	200000	2	Mosquito	Aedes aegypti	28	10	1	0		0
71	2018-03-12	2018-03-22	4	6	0	Blood meal	Shuni virus P0 Vero	3560000	200000	2	Mosquito	Aedes aegypti	28	10	1	0		0
72	2018-03-12	2018-03-22	4	6	0	Blood meal	Shuni virus P0 Vero	3560000	200000	2	Mosquito	Aedes aegypti	28	10	1	0		0
73	2018-03-12	2018-03-22	4	6	0	Blood meal	Shuni virus P0 Vero	3560000	200000	2	Mosquito	Aedes aegypti	28	10	1	0		0
74	2018-03-12	2018-03-22	4	6	0	Blood meal	Shuni virus P0 Vero	3560000	200000	2	Mosquito	Aedes aegypti	28	10	1	0		0
75	2018-03-12	2018-03-22	4	6	0	Blood meal	Shuni virus P0 Vero	3560000	200000	2	Mosquito	Aedes aegypti	28	10	1	0		0
76	2018-03-12	2018-03-22	4	6	0	Blood meal	Shuni virus P0 Vero	3560000	200000	2	Mosquito	Aedes aegypti	28	10	1	0		0
77	2018-03-12	2018-03-22	4	6	0	Blood meal	Shuni virus P0 Vero	3560000	200000	2	Mosquito	Aedes aegypti	28	10	1	0		0
78	2018-03-12	2018-03-22	4	6	0	Blood meal	Shuni virus P0 Vero	3560000	200000	2	Mosquito	Aedes aegypti	28	10	1	0		0
79	2018-03-12	2018-03-22	4	6	0	Blood meal	Shuni virus P0 Vero	3560000	200000	2	Mosquito	Aedes aegypti	28	10	1	0		0
80	2018-03-12	2018-03-22	4	6	0	Blood meal	Shuni virus P0 Vero	3560000	200000	2	Mosquito	Aedes aegypti	28	10	1	0		0
81	2018-03-12	2018-03-22	4	6	0	Blood meal	Shuni virus P0 Vero	3560000	200000	2	Mosquito	Aedes aegypti	28	10	1	0		0
82	2018-03-12	2018-03-22	4	6	0	Blood meal	Shuni virus P0 Vero	3560000	200000	2	Mosquito	Aedes aegypti	28	10	1	0		0
83	2018-03-12	2018-03-22	4	6	0	Blood meal	Shuni virus P0 Vero	3560000	200000	2	Mosquito	Aedes aegypti	28	10	1	0		0
84	2018-03-12	2018-03-22	4	6	0	Blood meal	Shuni virus P0 Vero	3560000	200000	2	Mosquito	Aedes aegypti	28	10	1	0		0
85	2018-03-12	2018-03-22	4	6	0	Blood meal	Shuni virus P0 Vero	3560000	200000	2	Mosquito	Aedes aegypti	28	10	1	0		0
86	2018-03-12	2018-03-22	4	6	0	Blood meal	Shuni virus P0 Vero	3560000	200000	2	Mosquito	Aedes aegypti	28	10	1	0		0
87	2018-03-12	2018-03-22	4	6	0	Blood meal	Shuni virus P0 Vero	3560000	200000	2	Mosquito	Aedes aegypti	28	10	1	0		0
88	2018-03-12	2018-03-22	4	6	0	Blood meal	Shuni virus P0 Vero	3560000	200000	2	Mosquito	Aedes aegypti	28	10	1	1		0	6320
89	2018-03-12	2018-03-22	4	6	0	Blood meal	Shuni virus P0 Vero	3560000	200000	2	Mosquito	Aedes aegypti	28	10	1	0		0
90	2018-03-12	2018-03-22	4	6	0	Blood meal	Shuni virus P0 Vero	3560000	200000	2	Mosquito	Aedes aegypti	28	10	1	1		0	14000
91	2018-03-12	2018-03-22	4	6	0	Blood meal	Shuni virus P0 Vero	3560000	200000	2	Mosquito	Aedes aegypti	28	10	1	0		0
92	2018-03-12	2018-03-22	4	6	0	Blood meal	Shuni virus P0 Vero	3560000	200000	2	Mosquito	Aedes aegypti	28	10	1	0		0
93	2018-03-12	2018-03-22	4	6	0	Blood meal	Shuni virus P0 Vero	3560000	200000	2	Mosquito	Aedes aegypti	28	10	1	0		0
94	2018-03-12	2018-03-22	4	6	0	Blood meal	Shuni virus P0 Vero	3560000	200000	2	Mosquito	Aedes aegypti	28	10	1	0		0
95	2018-03-12	2018-03-22	4	6	0	Blood meal	Shuni virus P0 Vero	3560000	200000	2	Mosquito	Aedes aegypti	28	10	1	0		0
96	2018-03-12	2018-03-22	4	6	0	Blood meal	Shuni virus P0 Vero	3560000	200000	2	Mosquito	Aedes aegypti	28	10	1	0		0
97	2018-03-12	2018-03-22	4	6	0	Blood meal	Shuni virus P0 Vero	3560000	200000	2	Mosquito	Aedes aegypti	28	10	1	0		0
98	2018-03-12	2018-03-22	4	6	0	Blood meal	Shuni virus P0 Vero	3560000	200000	2	Mosquito	Aedes aegypti	28	10	1	0		0
99	2018-03-12	2018-03-22	4	6	0	Blood meal	Shuni virus P0 Vero	3560000	200000	2	Mosquito	Aedes aegypti	28	10	1	0		0
100	2018-03-12	2018-03-22	4	6	0	Blood meal	Shuni virus P0 Vero	3560000	200000	2	Mosquito	Aedes aegypti	28	10	1	0		0
101	2018-03-12	2018-03-22	4	6	0	Blood meal	Shuni virus P0 Vero	3560000	200000	2	Mosquito	Aedes aegypti	28	10	1	0		0
102	2018-03-12	2018-03-22	4	6	0	Blood meal	Shuni virus P0 Vero	3560000	200000	2	Mosquito	Aedes aegypti	28	10	1	0		0
103	2018-03-12	2018-03-22	4	6	0	Blood meal	Shuni virus P0 Vero	3560000	200000	2	Mosquito	Aedes aegypti	28	10	1	0		0
104	2018-03-12	2018-03-22	4	6	0	Blood meal	Shuni virus P0 Vero	3560000	200000	2	Mosquito	Aedes aegypti	28	10	1	0		0
105	2018-03-12	2018-03-22	4	6	0	Blood meal	Shuni virus P0 Vero	3560000	200000	2	Mosquito	Aedes aegypti	28	10	1	0		0
106	2018-03-12	2018-03-22	4	6	0	Blood meal	Shuni virus P0 Vero	3560000	200000	2	Mosquito	Aedes aegypti	28	10	1	0		0
107	2018-03-12	2018-03-22	4	6	0	Blood meal	Shuni virus P0 Vero	3560000	200000	2	Mosquito	Aedes aegypti	28	10	1	0		0
108	2018-03-12	2018-03-22	4	6	0	Blood meal	Shuni virus P0 Vero	3560000	200000	2	Mosquito	Aedes aegypti	28	10	1	0		0
109	2018-03-12	2018-03-22	4	6	0	Blood meal	Shuni virus P0 Vero	3560000	200000	2	Mosquito	Aedes aegypti	28	10	1	0		0
110	2018-03-12	2018-03-22	4	6	0	Blood meal	Shuni virus P0 Vero	3560000	200000	2	Mosquito	Aedes aegypti	28	10	1	0		0
111	2018-03-12	2018-03-22	4	6	0	Blood meal	Shuni virus P0 Vero	3560000	200000	2	Mosquito	Aedes aegypti	28	10	1	0		0
112	2018-03-12	2018-03-22	4	6	0	Blood meal	Shuni virus P0 Vero	3560000	200000	2	Mosquito	Aedes aegypti	28	10	1	0		0
113	2018-03-12	2018-03-22	4	6	0	Blood meal	Shuni virus P0 Vero	3560000	200000	2	Mosquito	Aedes aegypti	28	10	1	0		0
114	2018-03-12	2018-03-22	4	6	0	Blood meal	Shuni virus P0 Vero	3560000	200000	2	Mosquito	Aedes aegypti	28	10	1	0		0
115	2018-03-12	2018-03-22	4	6	0	Blood meal	Shuni virus P0 Vero	3560000	200000	2	Mosquito	Aedes aegypti	28	10	1	0		0
116	2018-03-12	2018-03-22	4	6	0	Blood meal	Shuni virus P0 Vero	3560000	200000	2	Mosquito	Aedes aegypti	28	10	1	0		0
117	2018-03-12	2018-03-22	4	6	0	Blood meal	Shuni virus P0 Vero	3560000	200000	2	Mosquito	Aedes aegypti	28	10	1	0		0
118	2018-03-12	2018-03-22	4	6	0	Blood meal	Shuni virus P0 Vero	3560000	200000	2	Mosquito	Aedes aegypti	28	10	1	0		0
119	2018-03-12	2018-03-22	4	6	0	Blood meal	Shuni virus P0 Vero	3560000	200000	2	Mosquito	Aedes aegypti	28	10	1	0		0
120	2018-03-12	2018-03-22	4	6	0	Blood meal	Shuni virus P0 Vero	3560000	200000	2	Mosquito	Aedes aegypti	28	10	1	0		0
121	2018-03-12	2018-03-22	4	6	0	Blood meal	Shuni virus P0 Vero	3560000	200000	2	Mosquito	Aedes aegypti	28	10	1	0		0
122	2018-03-12	2018-03-22	4	6	0	Blood meal	Shuni virus P0 Vero	3560000	200000	2	Mosquito	Aedes aegypti	28	10	1	0		0
123	2018-03-12	2018-03-22	4	6	0	Blood meal	Shuni virus P0 Vero	3560000	200000	2	Mosquito	Aedes aegypti	28	10	1	0		0
124	2018-03-12	2018-03-22	4	6	0	Blood meal	Shuni virus P0 Vero	3560000	200000	2	Mosquito	Aedes aegypti	28	10	1	0		0
125	2018-03-12	2018-03-22	4	6	0	Blood meal	Shuni virus P0 Vero	3560000	200000	2	Mosquito	Aedes aegypti	28	10	1	0		0
126	2018-03-12	2018-03-22	4	6	0	Blood meal	Shuni virus P0 Vero	3560000	200000	2	Mosquito	Aedes aegypti	28	10	1	0		0
127	2018-03-12	2018-03-22	4	6	0	Blood meal	Shuni virus P0 Vero	3560000	200000	2	Mosquito	Aedes aegypti	28	10	1	0		0
128	2018-03-12	2018-03-22	4	6	0	Blood meal	Shuni virus P0 Vero	3560000	200000	2	Mosquito	Aedes aegypti	28	10	1	0		0
129	2018-03-12	2018-03-22	4	6	0	Blood meal	Shuni virus P0 Vero	3560000	200000	2	Mosquito	Aedes aegypti	28	10	1	0		0
130	2018-03-12	2018-03-22	4	6	0	Blood meal	Shuni virus P0 Vero	3560000	200000	2	Mosquito	Aedes aegypti	28	10	1	0		0
131	2018-03-12	2018-03-22	4	6	0	Blood meal	Shuni virus P0 Vero	3560000	200000	2	Mosquito	Aedes aegypti	28	10	1	0		0
132	2018-03-12	2018-03-22	4	6	0	Blood meal	Shuni virus P0 Vero	3560000	200000	2	Mosquito	Aedes aegypti	28	10	1	0		0
133	2018-03-12	2018-03-22	7	20	6	Blood meal	Shuni virus P0 Vero	796000	200000	2	Mosquito	Culex pipiens	25	10	1	0		0
134	2018-03-12	2018-03-22	7	20	6	Blood meal	Shuni virus P0 Vero	796000	200000	2	Mosquito	Culex pipiens	25	10	1	0		0
135	2018-03-12	2018-03-22	7	20	6	Blood meal	Shuni virus P0 Vero	796000	200000	2	Mosquito	Culex pipiens	25	10	1	0		0
136	2018-03-12	2018-03-22	7	20	6	Blood meal	Shuni virus P0 Vero	796000	200000	2	Mosquito	Culex pipiens	25	10	1	0		0
137	2018-03-12	2018-03-22	7	20	6	Blood meal	Shuni virus P0 Vero	796000	200000	2	Mosquito	Culex pipiens	25	10	1	0		0
138	2018-03-12	2018-03-22	7	20	6	Blood meal	Shuni virus P0 Vero	796000	200000	2	Mosquito	Culex pipiens	25	10	1	0		0
139	2018-03-12	2018-03-22	7	20	6	Blood meal	Shuni virus P0 Vero	796000	200000	2	Mosquito	Culex pipiens	25	10	1	0		0
140	2018-03-12	2018-03-22	7	20	6	Blood meal	Shuni virus P0 Vero	796000	200000	2	Mosquito	Culex pipiens	25	10	1	0		0
141	2018-03-12	2018-03-22	7	20	6	Blood meal	Shuni virus P0 Vero	796000	200000	2	Mosquito	Culex pipiens	25	10	1	0		0
142	2018-03-12	2018-03-22	7	20	6	Blood meal	Shuni virus P0 Vero	796000	200000	2	Mosquito	Culex pipiens	25	10	1	0		0
143	2018-03-12	2018-03-22	7	20	6	Blood meal	Shuni virus P0 Vero	796000	200000	2	Mosquito	Culex pipiens	25	10	1	0		0
144	2018-03-12	2018-03-22	7	20	6	Blood meal	Shuni virus P0 Vero	796000	200000	2	Mosquito	Culex pipiens	25	10	1	0		0
145	2018-03-12	2018-03-22	7	20	6	Blood meal	Shuni virus P0 Vero	796000	200000	2	Mosquito	Culex pipiens	25	10	1	0		0
146	2018-03-12	2018-03-22	7	20	6	Blood meal	Shuni virus P0 Vero	796000	200000	2	Mosquito	Culex pipiens	25	10	1	0		0
147	2018-03-12	2018-03-22	7	20	6	Blood meal	Shuni virus P0 Vero	796000	200000	2	Mosquito	Culex pipiens	25	10	1	0		0
148	2018-03-12	2018-03-22	7	20	6	Blood meal	Shuni virus P0 Vero	796000	200000	2	Mosquito	Culex pipiens	25	10	1	0		0
149	2018-03-12	2018-03-22	7	20	6	Blood meal	Shuni virus P0 Vero	796000	200000	2	Mosquito	Culex pipiens	25	10	1	0		0
150	2018-03-12	2018-03-22	7	20	6	Blood meal	Shuni virus P0 Vero	796000	200000	2	Mosquito	Culex pipiens	25	10	1	0		0
151	2018-03-12	2018-03-22	7	20	6	Blood meal	Shuni virus P0 Vero	796000	200000	2	Mosquito	Culex pipiens	25	10	1	0		0
152	2018-03-12	2018-03-22	7	20	6	Blood meal	Shuni virus P0 Vero	796000	200000	2	Mosquito	Culex pipiens	25	10	1	0		0
153	2018-03-12	2018-03-22	7	20	6	Blood meal	Shuni virus P0 Vero	796000	200000	2	Mosquito	Culex pipiens	25	10	1	0		0
154	2018-03-12	2018-03-22	7	20	6	Blood meal	Shuni virus P0 Vero	796000	200000	2	Mosquito	Culex pipiens	25	10	1	0		0
155	2018-03-12	2018-03-22	7	20	6	Blood meal	Shuni virus P0 Vero	796000	200000	2	Mosquito	Culex pipiens	25	10	1	0		0
156	2018-03-12	2018-03-22	7	20	6	Blood meal	Shuni virus P0 Vero	796000	200000	2	Mosquito	Culex pipiens	25	10	1	0		0
157	2018-03-12	2018-03-22	7	20	6	Blood meal	Shuni virus P0 Vero	796000	200000	2	Mosquito	Culex pipiens	25	10	1	0		0
158	2018-03-12	2018-03-22	7	20	6	Blood meal	Shuni virus P0 Vero	796000	200000	2	Mosquito	Culex pipiens	25	10	1	0		0
159	2018-03-12	2018-03-22	7	20	6	Blood meal	Shuni virus P0 Vero	796000	200000	2	Mosquito	Culex pipiens	25	10	1	0		0
160	2018-03-12	2018-03-22	7	20	6	Blood meal	Shuni virus P0 Vero	796000	200000	2	Mosquito	Culex pipiens	25	10	1	0		0
161	2018-03-12	2018-03-22	7	20	6	Blood meal	Shuni virus P0 Vero	796000	200000	2	Mosquito	Culex pipiens	25	10	1	0		0
162	2018-03-12	2018-03-22	7	20	6	Blood meal	Shuni virus P0 Vero	796000	200000	2	Mosquito	Culex pipiens	25	10	1	0		0
163	2018-03-12	2018-03-22	7	20	6	Blood meal	Shuni virus P0 Vero	796000	200000	2	Mosquito	Culex pipiens	25	10	1	0		0
164	2018-03-12	2018-03-22	7	20	6	Blood meal	Shuni virus P0 Vero	796000	200000	2	Mosquito	Culex pipiens	25	10	1	0		0
165	2018-03-12	2018-03-22	7	20	6	Blood meal	Shuni virus P0 Vero	796000	200000	2	Mosquito	Culex pipiens	25	10	1	0		0
166	2018-03-12	2018-03-22	7	20	6	Blood meal	Shuni virus P0 Vero	796000	200000	2	Mosquito	Culex pipiens	25	10	1	0		0
167	2018-03-12	2018-03-22	7	20	6	Blood meal	Shuni virus P0 Vero	796000	200000	2	Mosquito	Culex pipiens	25	10	1	0		0
168	2018-03-12	2018-03-22	7	20	6	Blood meal	Shuni virus P0 Vero	796000	200000	2	Mosquito	Culex pipiens	25	10	1	0		0
169	2018-03-12	2018-03-22	7	20	6	Blood meal	Shuni virus P0 Vero	796000	200000	2	Mosquito	Culex pipiens	25	10	1	0		0
170	2018-03-12	2018-03-22	7	20	6	Blood meal	Shuni virus P0 Vero	796000	200000	2	Mosquito	Culex pipiens	25	10	1	0		0
171	2018-03-12	2018-03-22	7	20	3	Blood meal	Shuni virus P0 Vero	3560000	200000	2	Mosquito	Culex pipiens	25	10	1	0		0
172	2018-03-12	2018-03-22	7	20	3	Blood meal	Shuni virus P0 Vero	3560000	200000	2	Mosquito	Culex pipiens	25	10	1	0		0
173	2018-03-12	2018-03-22	7	20	3	Blood meal	Shuni virus P0 Vero	3560000	200000	2	Mosquito	Culex pipiens	25	10	1	0		0
174	2018-03-12	2018-03-22	7	20	3	Blood meal	Shuni virus P0 Vero	3560000	200000	2	Mosquito	Culex pipiens	25	10	1	0		0
175	2018-03-12	2018-03-22	7	20	3	Blood meal	Shuni virus P0 Vero	3560000	200000	2	Mosquito	Culex pipiens	25	10	1	0		0
176	2018-03-12	2018-03-22	7	20	3	Blood meal	Shuni virus P0 Vero	3560000	200000	2	Mosquito	Culex pipiens	25	10	1	0		0
177	2018-03-12	2018-03-22	7	20	3	Blood meal	Shuni virus P0 Vero	3560000	200000	2	Mosquito	Culex pipiens	25	10	1	0		0
178	2018-03-12	2018-03-22	7	20	3	Blood meal	Shuni virus P0 Vero	3560000	200000	2	Mosquito	Culex pipiens	25	10	1	0		0
179	2018-03-12	2018-03-22	7	20	3	Blood meal	Shuni virus P0 Vero	3560000	200000	2	Mosquito	Culex pipiens	25	10	1	0		0
180	2018-03-12	2018-03-22	7	20	3	Blood meal	Shuni virus P0 Vero	3560000	200000	2	Mosquito	Culex pipiens	25	10	1	0		0
181	2018-03-12	2018-03-22	7	20	3	Blood meal	Shuni virus P0 Vero	3560000	200000	2	Mosquito	Culex pipiens	25	10	1	0		0
182	2018-03-12	2018-03-22	7	20	3	Blood meal	Shuni virus P0 Vero	3560000	200000	2	Mosquito	Culex pipiens	25	10	1	0		0
183	2018-03-12	2018-03-22	7	20	3	Blood meal	Shuni virus P0 Vero	3560000	200000	2	Mosquito	Culex pipiens	25	10	1	0		0
184	2018-03-12	2018-03-22	7	20	3	Blood meal	Shuni virus P0 Vero	3560000	200000	2	Mosquito	Culex pipiens	25	10	1	0		0
185	2018-03-12	2018-03-22	7	20	3	Blood meal	Shuni virus P0 Vero	3560000	200000	2	Mosquito	Culex pipiens	25	10	1	0		0
186	2018-03-12	2018-03-22	7	20	3	Blood meal	Shuni virus P0 Vero	3560000	200000	2	Mosquito	Culex pipiens	25	10	1	0		0
187	2018-03-12	2018-03-22	7	20	3	Blood meal	Shuni virus P0 Vero	3560000	200000	2	Mosquito	Culex pipiens	25	10	1	0		0
188	2018-03-12	2018-03-22	7	20	3	Blood meal	Shuni virus P0 Vero	3560000	200000	2	Mosquito	Culex pipiens	25	10	1	0		0
189	2018-03-12	2018-03-22	7	20	3	Blood meal	Shuni virus P0 Vero	3560000	200000	2	Mosquito	Culex pipiens	25	10	1	0		0
190	2018-03-12	2018-03-22	7	20	3	Blood meal	Shuni virus P0 Vero	3560000	200000	2	Mosquito	Culex pipiens	25	10	1	0		0
191	2018-03-12	2018-03-22	7	20	3	Blood meal	Shuni virus P0 Vero	3560000	200000	2	Mosquito	Culex pipiens	25	10	1	0		0
192	2018-03-12	2018-03-22	7	20	3	Blood meal	Shuni virus P0 Vero	3560000	200000	2	Mosquito	Culex pipiens	25	10	1	0		0
193	2018-03-12	2018-03-22	7	20	3	Blood meal	Shuni virus P0 Vero	3560000	200000	2	Mosquito	Culex pipiens	25	10	1	0		0
194	2018-03-12	2018-03-22	7	20	3	Blood meal	Shuni virus P0 Vero	3560000	200000	2	Mosquito	Culex pipiens	25	10	1	0		0
195	2018-03-12	2018-03-22	7	20	3	Blood meal	Shuni virus P0 Vero	3560000	200000	2	Mosquito	Culex pipiens	25	10	1	0		0
196	2018-03-12	2018-03-22	7	20	3	Blood meal	Shuni virus P0 Vero	3560000	200000	2	Mosquito	Culex pipiens	25	10	1	0		0
197	2018-03-12	2018-03-22	7	20	3	Blood meal	Shuni virus P0 Vero	3560000	200000	2	Mosquito	Culex pipiens	25	10	1	0		0
198	2018-03-12	2018-03-22	7	20	3	Blood meal	Shuni virus P0 Vero	3560000	200000	2	Mosquito	Culex pipiens	25	10	1	0		0
199	2018-03-12	2018-03-22	7	20	3	Blood meal	Shuni virus P0 Vero	3560000	200000	2	Mosquito	Culex pipiens	25	10	1	0		0
200	2018-03-12	2018-03-22	7	20	3	Blood meal	Shuni virus P0 Vero	3560000	200000	2	Mosquito	Culex pipiens	25	10	1	0		0
201	2018-03-12	2018-03-22	7	20	3	Blood meal	Shuni virus P0 Vero	3560000	200000	2	Mosquito	Culex pipiens	25	10	1	0		0
202	2018-03-12	2018-03-22	7	20	3	Blood meal	Shuni virus P0 Vero	3560000	200000	2	Mosquito	Culex pipiens	25	10	1	0		0
203	2018-03-12	2018-03-22	7	20	3	Blood meal	Shuni virus P0 Vero	3560000	200000	2	Mosquito	Culex pipiens	25	10	1	0		0
204	2018-03-12	2018-03-22	7	20	3	Blood meal	Shuni virus P0 Vero	3560000	200000	2	Mosquito	Culex pipiens	25	10	1	0		0
205	2018-03-12	2018-03-22	7	20	3	Blood meal	Shuni virus P0 Vero	3560000	200000	2	Mosquito	Culex pipiens	25	10	1	0		0
206	2018-03-12	2018-03-22	7	20	3	Blood meal	Shuni virus P0 Vero	3560000	200000	2	Mosquito	Culex pipiens	25	10	1	0		0
207	2018-03-12	2018-03-22	7	20	3	Blood meal	Shuni virus P0 Vero	3560000	200000	2	Mosquito	Culex pipiens	25	10	1	0		0
208	2018-03-12	2018-03-22	7	20	3	Blood meal	Shuni virus P0 Vero	3560000	200000	2	Mosquito	Culex pipiens	25	10	1	0		0
209	2018-03-12	2018-03-22	7	20	3	Blood meal	Shuni virus P0 Vero	3560000	200000	2	Mosquito	Culex pipiens	25	10	1	0		0
210	2018-03-12	2018-03-22	7	20	3	Blood meal	Shuni virus P0 Vero	3560000	200000	2	Mosquito	Culex pipiens	25	10	1	0		0
211	2018-03-12	2018-03-22	7	20	3	Blood meal	Shuni virus P0 Vero	3560000	200000	2	Mosquito	Culex pipiens	25	10	1	0		0
212	2018-03-12	2018-03-22	7	20	3	Blood meal	Shuni virus P0 Vero	3560000	200000	2	Mosquito	Culex pipiens	25	10	1	0		0
213	2018-03-12	2018-03-22	7	20	3	Blood meal	Shuni virus P0 Vero	3560000	200000	2	Mosquito	Culex pipiens	25	10	1	0		0
214	2018-03-12	2018-03-22	7	20	3	Blood meal	Shuni virus P0 Vero	3560000	200000	2	Mosquito	Culex pipiens	25	10	1	0		0
215	2018-03-12	2018-03-22	7	20	3	Blood meal	Shuni virus P0 Vero	3560000	200000	2	Mosquito	Culex pipiens	25	10	1	0		0
216	2018-03-12	2018-03-22	7	20	3	Blood meal	Shuni virus P0 Vero	3560000	200000	2	Mosquito	Culex pipiens	25	10	1	0		0
217	2018-03-12	2018-03-22	7	20	3	Blood meal	Shuni virus P0 Vero	3560000	200000	2	Mosquito	Culex pipiens	25	10	1	0		0
218	2018-03-12	2018-03-22	7	20	3	Blood meal	Shuni virus P0 Vero	3560000	200000	2	Mosquito	Culex pipiens	25	10	1	0		0
219	2018-03-12	2018-03-22	7	20	3	Blood meal	Shuni virus P0 Vero	3560000	200000	2	Mosquito	Culex pipiens	25	10	1	0		0
220	2018-03-12	2018-03-22	7	20	3	Blood meal	Shuni virus P0 Vero	3560000	200000	2	Mosquito	Culex pipiens	25	10	1	0		0
221	2018-03-12	2018-03-22	7	20	3	Blood meal	Shuni virus P0 Vero	3560000	200000	2	Mosquito	Culex pipiens	25	10	1	0		0
222	2018-03-12	2018-03-22	4	7	0	Blood meal	Shuni virus P0 Vero	796000	200000	2	Midge	Culicoides nubeculosus	25	10	0	0
223	2018-03-12	2018-03-22	4	7	0	Blood meal	Shuni virus P0 Vero	796000	200000	2	Midge	Culicoides nubeculosus	25	10	0	0
224	2018-03-12	2018-03-22	4	7	0	Blood meal	Shuni virus P0 Vero	796000	200000	2	Midge	Culicoides nubeculosus	25	10	0	0
225	2018-03-12	2018-03-22	4	7	0	Blood meal	Shuni virus P0 Vero	796000	200000	2	Midge	Culicoides nubeculosus	25	10	0	0
226	2018-03-12	2018-03-22	4	7	0	Blood meal	Shuni virus P0 Vero	796000	200000	2	Midge	Culicoides nubeculosus	25	10	0	0
227	2018-03-12	2018-03-22	4	7	0	Blood meal	Shuni virus P0 Vero	796000	200000	2	Midge	Culicoides nubeculosus	25	10	0	0
228	2018-03-12	2018-03-22	4	7	0	Blood meal	Shuni virus P0 Vero	796000	200000	2	Midge	Culicoides nubeculosus	25	10	0	0
229	2018-03-12	2018-03-22	4	7	0	Blood meal	Shuni virus P0 Vero	796000	200000	2	Midge	Culicoides nubeculosus	25	10	0	0
230	2018-03-12	2018-03-22	4	7	0	Blood meal	Shuni virus P0 Vero	796000	200000	2	Midge	Culicoides nubeculosus	25	10	0	0
231	2018-03-12	2018-03-22	4	7	0	Blood meal	Shuni virus P0 Vero	796000	200000	2	Midge	Culicoides nubeculosus	25	10	0	1			1000
232	2018-03-12	2018-03-22	4	7	0	Blood meal	Shuni virus P0 Vero	796000	200000	2	Midge	Culicoides nubeculosus	25	10	0	0
233	2018-03-12	2018-03-22	4	7	0	Blood meal	Shuni virus P0 Vero	796000	200000	2	Midge	Culicoides nubeculosus	25	10	0	0
234	2018-03-12	2018-03-22	4	7	0	Blood meal	Shuni virus P0 Vero	796000	200000	2	Midge	Culicoides nubeculosus	25	10	0	0
235	2018-03-12	2018-03-22	4	7	0	Blood meal	Shuni virus P0 Vero	796000	200000	2	Midge	Culicoides nubeculosus	25	10	0	0
236	2018-03-12	2018-03-22	4	7	0	Blood meal	Shuni virus P0 Vero	796000	200000	2	Midge	Culicoides nubeculosus	25	10	0	0
237	2018-03-12	2018-03-22	4	7	0	Blood meal	Shuni virus P0 Vero	796000	200000	2	Midge	Culicoides nubeculosus	25	10	0	0
238	2018-03-12	2018-03-22	4	7	0	Blood meal	Shuni virus P0 Vero	796000	200000	2	Midge	Culicoides nubeculosus	25	10	0	0
239	2018-03-12	2018-03-22	4	7	0	Blood meal	Shuni virus P0 Vero	796000	200000	2	Midge	Culicoides nubeculosus	25	10	0	1			2860
240	2018-03-12	2018-03-22	4	7	0	Blood meal	Shuni virus P0 Vero	796000	200000	2	Midge	Culicoides nubeculosus	25	10	0	0
241	2018-03-12	2018-03-22	4	7	0	Blood meal	Shuni virus P0 Vero	796000	200000	2	Midge	Culicoides nubeculosus	25	10	0	0
242	2018-03-12	2018-03-22	4	7	0	Blood meal	Shuni virus P0 Vero	796000	200000	2	Midge	Culicoides nubeculosus	25	10	0	0
243	2018-03-12	2018-03-22	4	7	0	Blood meal	Shuni virus P0 Vero	796000	200000	2	Midge	Culicoides nubeculosus	25	10	0	1			1000
244	2018-03-12	2018-03-22	4	7	0	Blood meal	Shuni virus P0 Vero	796000	200000	2	Midge	Culicoides nubeculosus	25	10	0	0
245	2018-03-12	2018-03-22	4	7	0	Blood meal	Shuni virus P0 Vero	796000	200000	2	Midge	Culicoides nubeculosus	25	10	0	1			1000
246	2018-03-12	2018-03-22	4	7	0	Blood meal	Shuni virus P0 Vero	796000	200000	2	Midge	Culicoides nubeculosus	25	10	0	1			1000
247	2018-03-12	2018-03-22	4	7	0	Blood meal	Shuni virus P0 Vero	796000	200000	2	Midge	Culicoides nubeculosus	25	10	0	0
248	2018-03-12	2018-03-22	4	7	0	Blood meal	Shuni virus P0 Vero	796000	200000	2	Midge	Culicoides nubeculosus	25	10	0	0
249	2018-03-12	2018-03-22	4	7	0	Blood meal	Shuni virus P0 Vero	796000	200000	2	Midge	Culicoides nubeculosus	25	10	0	0
250	2018-03-12	2018-03-22	4	7	0	Blood meal	Shuni virus P0 Vero	796000	200000	2	Midge	Culicoides nubeculosus	25	10	0	0
251	2018-03-12	2018-03-22	4	7	0	Blood meal	Shuni virus P0 Vero	796000	200000	2	Midge	Culicoides nubeculosus	25	10	0	0
252	2018-03-12	2018-03-22	4	7	0	Blood meal	Shuni virus P0 Vero	796000	200000	2	Midge	Culicoides nubeculosus	25	10	0	1
253	2018-03-12	2018-03-22	4	7	0	Blood meal	Shuni virus P0 Vero	796000	200000	2	Midge	Culicoides nubeculosus	25	10	0	0
254	2018-03-12	2018-03-22	4	7	0	Blood meal	Shuni virus P0 Vero	796000	200000	2	Midge	Culicoides nubeculosus	25	10	0	0
255	2018-03-12	2018-03-22	4	7	0	Blood meal	Shuni virus P0 Vero	796000	200000	2	Midge	Culicoides nubeculosus	25	10	0	0
256	2018-03-12	2018-03-22	4	7	0	Blood meal	Shuni virus P0 Vero	796000	200000	2	Midge	Culicoides nubeculosus	25	10	0	0
257	2018-03-12	2018-03-22	4	7	0	Blood meal	Shuni virus P0 Vero	796000	200000	2	Midge	Culicoides nubeculosus	25	10	0	1
258	2018-03-12	2018-03-22	4	7	0	Blood meal	Shuni virus P0 Vero	796000	200000	2	Midge	Culicoides nubeculosus	25	10	0	0
259	2018-03-12	2018-03-22	4	7	0	Blood meal	Shuni virus P0 Vero	796000	200000	2	Midge	Culicoides nubeculosus	25	10	0	0
260	2018-03-12	2018-03-22	4	7	0	Blood meal	Shuni virus P0 Vero	796000	200000	2	Midge	Culicoides nubeculosus	25	10	0	0
261	2018-03-12	2018-03-22	4	7	0	Blood meal	Shuni virus P0 Vero	796000	200000	2	Midge	Culicoides nubeculosus	25	10	0	0
262	2018-03-12	2018-03-22	4	7	0	Blood meal	Shuni virus P0 Vero	796000	200000	2	Midge	Culicoides nubeculosus	25	10	0	0
263	2018-03-12	2018-03-22	4	7	0	Blood meal	Shuni virus P0 Vero	796000	200000	2	Midge	Culicoides nubeculosus	25	10	0	0
264	2018-03-12	2018-03-22	4	7	0	Blood meal	Shuni virus P0 Vero	796000	200000	2	Midge	Culicoides nubeculosus	25	10	0	0
265	2018-03-12	2018-03-22	4	7	0	Blood meal	Shuni virus P0 Vero	796000	200000	2	Midge	Culicoides nubeculosus	25	10	0	0
266	2018-03-12	2018-03-22	4	7	0	Blood meal	Shuni virus P0 Vero	796000	200000	2	Midge	Culicoides nubeculosus	25	10	0	0
267	2018-03-12	2018-03-22	4	7	0	Blood meal	Shuni virus P0 Vero	796000	200000	2	Midge	Culicoides nubeculosus	25	10	0	0
268	2018-03-12	2018-03-22	4	7	0	Blood meal	Shuni virus P0 Vero	796000	200000	2	Midge	Culicoides nubeculosus	25	10	0	0
269	2018-03-12	2018-03-22	4	7	0	Blood meal	Shuni virus P0 Vero	796000	200000	2	Midge	Culicoides nubeculosus	25	10	0	1
270	2018-03-12	2018-03-22	4	7	0	Blood meal	Shuni virus P0 Vero	796000	200000	2	Midge	Culicoides nubeculosus	25	10	0	0
271	2018-03-12	2018-03-22	4	7	0	Blood meal	Shuni virus P0 Vero	796000	200000	2	Midge	Culicoides nubeculosus	25	10	0	1
272	2018-03-12	2018-03-22	4	7	0	Blood meal	Shuni virus P0 Vero	796000	200000	2	Midge	Culicoides nubeculosus	25	10	0	0
273	2018-03-12	2018-03-22	1	4	0	Blood meal	Shuni virus P0 Vero	3560000	200000	2	Midge	Culicoides nubeculosus	25	10	0	0
274	2018-03-12	2018-03-22	1	4	0	Blood meal	Shuni virus P0 Vero	3560000	200000	2	Midge	Culicoides nubeculosus	25	10	0	1			15000
275	2018-03-12	2018-03-22	1	4	0	Blood meal	Shuni virus P0 Vero	3560000	200000	2	Midge	Culicoides nubeculosus	25	10	0	0
276	2018-03-12	2018-03-22	1	4	0	Blood meal	Shuni virus P0 Vero	3560000	200000	2	Midge	Culicoides nubeculosus	25	10	0	1			1000
277	2018-03-12	2018-03-22	1	4	0	Blood meal	Shuni virus P0 Vero	3560000	200000	2	Midge	Culicoides nubeculosus	25	10	0	0
278	2018-03-12	2018-03-22	1	4	0	Blood meal	Shuni virus P0 Vero	3560000	200000	2	Midge	Culicoides nubeculosus	25	10	0	1			11200
279	2018-03-12	2018-03-22	1	4	0	Blood meal	Shuni virus P0 Vero	3560000	200000	2	Midge	Culicoides nubeculosus	25	10	0	1			2000
280	2018-03-12	2018-03-22	1	4	0	Blood meal	Shuni virus P0 Vero	3560000	200000	2	Midge	Culicoides nubeculosus	25	10	0	0
281	2018-03-12	2018-03-22	1	4	0	Blood meal	Shuni virus P0 Vero	3560000	200000	2	Midge	Culicoides nubeculosus	25	10	0	0
282	2018-03-12	2018-03-22	1	4	0	Blood meal	Shuni virus P0 Vero	3560000	200000	2	Midge	Culicoides nubeculosus	25	10	0	0
283	2018-03-12	2018-03-22	1	4	0	Blood meal	Shuni virus P0 Vero	3560000	200000	2	Midge	Culicoides nubeculosus	25	10	0	0
284	2018-03-12	2018-03-22	1	4	0	Blood meal	Shuni virus P0 Vero	3560000	200000	2	Midge	Culicoides nubeculosus	25	10	0	1			1000
285	2018-03-12	2018-03-22	1	4	0	Blood meal	Shuni virus P0 Vero	3560000	200000	2	Midge	Culicoides nubeculosus	25	10	0	0
286	2018-03-12	2018-03-22	1	4	0	Blood meal	Shuni virus P0 Vero	3560000	200000	2	Midge	Culicoides nubeculosus	25	10	0	0
287	2018-03-12	2018-03-22	1	4	0	Blood meal	Shuni virus P0 Vero	3560000	200000	2	Midge	Culicoides nubeculosus	25	10	0	0
288	2018-03-12	2018-03-22	1	4	0	Blood meal	Shuni virus P0 Vero	3560000	200000	2	Midge	Culicoides nubeculosus	25	10	0	1
289	2018-03-12	2018-03-22	1	4	0	Blood meal	Shuni virus P0 Vero	3560000	200000	2	Midge	Culicoides nubeculosus	25	10	0	0
290	2018-03-12	2018-03-22	1	4	0	Blood meal	Shuni virus P0 Vero	3560000	200000	2	Midge	Culicoides nubeculosus	25	10	0	0
291	2018-03-12	2018-03-22	1	4	0	Blood meal	Shuni virus P0 Vero	3560000	200000	2	Midge	Culicoides nubeculosus	25	10	0	0
292	2018-03-12	2018-03-22	1	4	0	Blood meal	Shuni virus P0 Vero	3560000	200000	2	Midge	Culicoides nubeculosus	25	10	0	0
293	2018-03-12	2018-03-22	1	4	0	Blood meal	Shuni virus P0 Vero	3560000	200000	2	Midge	Culicoides nubeculosus	25	10	0	1
294	2018-03-12	2018-03-22	1	4	0	Blood meal	Shuni virus P0 Vero	3560000	200000	2	Midge	Culicoides nubeculosus	25	10	0	1
295	2018-03-12	2018-03-22	1	4	0	Blood meal	Shuni virus P0 Vero	3560000	200000	2	Midge	Culicoides nubeculosus	25	10	0	0
296	2018-03-12	2018-03-22	1	4	0	Blood meal	Shuni virus P0 Vero	3560000	200000	2	Midge	Culicoides nubeculosus	25	10	0	1
297	2018-03-12	2018-03-22	1	4	0	Blood meal	Shuni virus P0 Vero	3560000	200000	2	Midge	Culicoides nubeculosus	25	10	0	0
298	2018-03-12	2018-03-22	1	4	0	Blood meal	Shuni virus P0 Vero	3560000	200000	2	Midge	Culicoides nubeculosus	25	10	0	0
299	2018-03-12	2018-03-22	1	4	0	Blood meal	Shuni virus P0 Vero	3560000	200000	2	Midge	Culicoides nubeculosus	25	10	0	0
300	2018-03-12	2018-03-22	1	4	0	Blood meal	Shuni virus P0 Vero	3560000	200000	2	Midge	Culicoides nubeculosus	25	10	0	0
301	2018-03-12	2018-03-22	1	4	0	Blood meal	Shuni virus P0 Vero	3560000	200000	2	Midge	Culicoides nubeculosus	25	10	0	0
302	2018-03-12	2018-03-22	1	4	0	Blood meal	Shuni virus P0 Vero	3560000	200000	2	Midge	Culicoides nubeculosus	25	10	0	0
303	2018-03-12	2018-03-22	1	4	0	Blood meal	Shuni virus P0 Vero	3560000	200000	2	Midge	Culicoides nubeculosus	25	10	0	1
304	2018-03-12	2018-03-22	1	4	0	Blood meal	Shuni virus P0 Vero	3560000	200000	2	Midge	Culicoides nubeculosus	25	10	0	1
305	2018-03-12	2018-03-22	1	4	0	Blood meal	Shuni virus P0 Vero	3560000	200000	2	Midge	Culicoides nubeculosus	25	10	0	0
306	2018-03-12	2018-03-22	4	7	0	Blood meal	Shuni virus P0 Vero	796000	200000	2	Midge	Culicoides sonorensis	28	10	0	0
307	2018-03-12	2018-03-22	4	7	0	Blood meal	Shuni virus P0 Vero	796000	200000	2	Midge	Culicoides sonorensis	28	10	0	0
308	2018-03-12	2018-03-22	4	7	0	Blood meal	Shuni virus P0 Vero	796000	200000	2	Midge	Culicoides sonorensis	28	10	0	0
309	2018-03-12	2018-03-22	4	7	0	Blood meal	Shuni virus P0 Vero	796000	200000	2	Midge	Culicoides sonorensis	28	10	0	0
310	2018-03-12	2018-03-22	4	7	0	Blood meal	Shuni virus P0 Vero	796000	200000	2	Midge	Culicoides sonorensis	28	10	0	0
311	2018-03-12	2018-03-22	4	7	0	Blood meal	Shuni virus P0 Vero	796000	200000	2	Midge	Culicoides sonorensis	28	10	0	0
312	2018-03-12	2018-03-22	4	7	0	Blood meal	Shuni virus P0 Vero	796000	200000	2	Midge	Culicoides sonorensis	28	10	0	0
313	2018-03-12	2018-03-22	1	4	0	Blood meal	Shuni virus P0 Vero	3560000	200000	2	Midge	Culicoides sonorensis	28	10	0	0
314	2018-03-12	2018-03-22	1	4	0	Blood meal	Shuni virus P0 Vero	3560000	200000	2	Midge	Culicoides sonorensis	28	10	0	1			1000
315	2018-03-16	2018-03-26	4	17	0	Blood meal	Shuni virus P0 Vero	1120000	2000000	3	Mosquito	Culex pipiens	25	10	1	0
316	2018-03-16	2018-03-26	4	17	0	Blood meal	Shuni virus P0 Vero	1120000	2000000	3	Mosquito	Culex pipiens	25	10	1	0
317	2018-03-16	2018-03-26	4	17	0	Blood meal	Shuni virus P0 Vero	1120000	2000000	3	Mosquito	Culex pipiens	25	10	1	0
318	2018-03-16	2018-03-26	4	17	0	Blood meal	Shuni virus P0 Vero	1120000	2000000	3	Mosquito	Culex pipiens	25	10	1	0
319	2018-03-16	2018-03-26	4	17	0	Blood meal	Shuni virus P0 Vero	1120000	2000000	3	Mosquito	Culex pipiens	25	10	1	0
320	2018-03-16	2018-03-26	4	17	0	Blood meal	Shuni virus P0 Vero	1120000	2000000	3	Mosquito	Culex pipiens	25	10	1	0
321	2018-03-16	2018-03-26	4	17	0	Blood meal	Shuni virus P0 Vero	1120000	2000000	3	Mosquito	Culex pipiens	25	10	1	0
322	2018-03-16	2018-03-26	4	17	0	Blood meal	Shuni virus P0 Vero	1120000	2000000	3	Mosquito	Culex pipiens	25	10	1	0
323	2018-03-16	2018-03-26	4	17	0	Blood meal	Shuni virus P0 Vero	1120000	2000000	3	Mosquito	Culex pipiens	25	10	1	0
324	2018-03-16	2018-03-26	4	17	0	Blood meal	Shuni virus P0 Vero	1120000	2000000	3	Mosquito	Culex pipiens	25	10	1	0
325	2018-03-16	2018-03-26	4	17	0	Blood meal	Shuni virus P0 Vero	1120000	2000000	3	Mosquito	Culex pipiens	25	10	1	0
326	2018-03-16	2018-03-26	4	17	0	Blood meal	Shuni virus P0 Vero	1120000	2000000	3	Mosquito	Culex pipiens	25	10	1	0
327	2018-03-16	2018-03-26	4	17	0	Blood meal	Shuni virus P0 Vero	1120000	2000000	3	Mosquito	Culex pipiens	25	10	1	0
328	2018-03-16	2018-03-26	4	17	0	Blood meal	Shuni virus P0 Vero	1120000	2000000	3	Mosquito	Culex pipiens	25	10	1	0
329	2018-03-16	2018-03-26	4	17	0	Blood meal	Shuni virus P0 Vero	1120000	2000000	3	Mosquito	Culex pipiens	25	10	1	0
330	2018-03-16	2018-03-26	4	17	0	Blood meal	Shuni virus P0 Vero	1120000	2000000	3	Mosquito	Culex pipiens	25	10	1	0
331	2018-03-16	2018-03-26	4	17	0	Blood meal	Shuni virus P0 Vero	1120000	2000000	3	Mosquito	Culex pipiens	25	10	1	0
332	2018-03-16	2018-03-26	4	17	0	Blood meal	Shuni virus P0 Vero	1120000	2000000	3	Mosquito	Culex pipiens	25	10	1	0
333	2018-03-16	2018-03-26	4	17	0	Blood meal	Shuni virus P0 Vero	1120000	2000000	3	Mosquito	Culex pipiens	25	10	1	0
334	2018-03-16	2018-03-26	4	17	0	Blood meal	Shuni virus P0 Vero	1120000	2000000	3	Mosquito	Culex pipiens	25	10	1	0
335	2018-03-16	2018-03-26	4	17	0	Blood meal	Shuni virus P0 Vero	1120000	2000000	3	Mosquito	Culex pipiens	25	10	1	0
336	2018-03-16	2018-03-26	4	17	0	Blood meal	Shuni virus P0 Vero	1120000	2000000	3	Mosquito	Culex pipiens	25	10	1	0
337	2018-03-16	2018-03-26	4	17	0	Blood meal	Shuni virus P0 Vero	1120000	2000000	3	Mosquito	Culex pipiens	25	10	1	0
338	2018-03-16	2018-03-26	4	17	0	Blood meal	Shuni virus P0 Vero	1120000	2000000	3	Mosquito	Culex pipiens	25	10	1	0
339	2018-03-16	2018-03-26	4	17	0	Blood meal	Shuni virus P0 Vero	1120000	2000000	3	Mosquito	Culex pipiens	25	10	1	0
340	2018-03-16	2018-03-26	4	17	0	Blood meal	Shuni virus P0 Vero	1120000	2000000	3	Mosquito	Culex pipiens	25	10	1	0
341	2018-03-16	2018-03-26	4	17	0	Blood meal	Shuni virus P0 Vero	1120000	2000000	3	Mosquito	Culex pipiens	25	10	1	0
342	2018-03-16	2018-03-26	4	17	0	Blood meal	Shuni virus P0 Vero	1120000	2000000	3	Mosquito	Culex pipiens	25	10	1	0
343	2018-03-16	2018-03-26	4	17	0	Blood meal	Shuni virus P0 Vero	1120000	2000000	3	Mosquito	Culex pipiens	25	10	1	0
344	2018-03-16	2018-03-26	4	17	0	Blood meal	Shuni virus P0 Vero	1120000	2000000	3	Mosquito	Culex pipiens	25	10	1	0
345	2018-03-16	2018-03-26	4	17	0	Blood meal	Shuni virus P0 Vero	1120000	2000000	3	Mosquito	Culex pipiens	25	10	1	0
346	2018-03-16	2018-03-26	4	17	0	Blood meal	Shuni virus P0 Vero	1120000	2000000	3	Mosquito	Culex pipiens	25	10	1	0
347	2018-03-16	2018-03-26	4	17	0	Blood meal	Shuni virus P0 Vero	1120000	2000000	3	Mosquito	Culex pipiens	25	10	1	0
348	2018-03-16	2018-03-26	4	17	0	Blood meal	Shuni virus P0 Vero	1120000	2000000	3	Mosquito	Culex pipiens	25	10	1	0
349	2018-03-16	2018-03-26	4	17	0	Blood meal	Shuni virus P0 Vero	1120000	2000000	3	Mosquito	Culex pipiens	25	10	1	0
350	2018-03-16	2018-03-26	4	17	0	Blood meal	Shuni virus P0 Vero	1120000	2000000	3	Mosquito	Culex pipiens	25	10	1	0
351	2018-03-16	2018-03-26	4	17	0	Blood meal	Shuni virus P0 Vero	1120000	2000000	3	Mosquito	Culex pipiens	25	10	1	0
352	2018-03-16	2018-03-26	4	17	0	Blood meal	Shuni virus P0 Vero	1120000	2000000	3	Mosquito	Culex pipiens	25	10	1	0
353	2018-03-16	2018-03-26	4	17	0	Blood meal	Shuni virus P0 Vero	1120000	2000000	3	Mosquito	Culex pipiens	25	10	1	0
354	2018-03-16	2018-03-26	4	17	0	Blood meal	Shuni virus P0 Vero	1120000	2000000	3	Mosquito	Culex pipiens	25	10	1	0
355	2018-03-16	2018-03-26	4	17	0	Blood meal	Shuni virus P0 Vero	1120000	2000000	3	Mosquito	Culex pipiens	25	10	1	0
356	2018-03-16	2018-03-26	4	17	0	Blood meal	Shuni virus P0 Vero	1120000	2000000	3	Mosquito	Culex pipiens	25	10	1	0
357	2018-03-16	2018-03-26	4	17	0	Blood meal	Shuni virus P0 Vero	1120000	2000000	3	Mosquito	Culex pipiens	25	10	1	0
358	2018-03-16	2018-03-26	4	17	0	Blood meal	Shuni virus P0 Vero	1120000	2000000	3	Mosquito	Culex pipiens	25	10	1	0
359	2018-03-16	2018-03-26	4	17	0	Blood meal	Shuni virus P0 Vero	1120000	2000000	3	Mosquito	Culex pipiens	25	10	1	0
360	2018-03-16	2018-03-26	4	17	0	Blood meal	Shuni virus P0 Vero	1120000	2000000	3	Mosquito	Culex pipiens	25	10	1	0
361	2018-03-16	2018-03-26	4	17	0	Blood meal	Shuni virus P0 Vero	1120000	2000000	3	Mosquito	Culex pipiens	25	10	1	0
362	2018-03-16	2018-03-26	4	17	0	Blood meal	Shuni virus P0 Vero	1120000	2000000	3	Mosquito	Culex pipiens	25	10	1	0
363	2018-03-16	2018-03-26	4	17	0	Blood meal	Shuni virus P0 Vero	1120000	2000000	3	Mosquito	Culex pipiens	25	10	1	0
364	2018-03-16	2018-03-26	4	17	0	Blood meal	Shuni virus P0 Vero	1120000	2000000	3	Mosquito	Culex pipiens	25	10	1	0
365	2018-03-16	2018-03-26	4	17	0	Blood meal	Shuni virus P0 Vero	1120000	2000000	3	Mosquito	Culex pipiens	25	10	1	0
366	2018-03-16	2018-03-26	4	17	0	Blood meal	Shuni virus P0 Vero	1120000	2000000	3	Mosquito	Culex pipiens	25	10	1	0
367	2018-03-16	2018-03-26	4	17	0	Blood meal	Shuni virus P0 Vero	1120000	2000000	3	Mosquito	Culex pipiens	25	10	1	0
368	2018-03-16	2018-03-26	4	17	0	Blood meal	Shuni virus P0 Vero	1120000	2000000	3	Mosquito	Culex pipiens	25	10	1	0
369	2018-03-16	2018-03-26	4	17	0	Blood meal	Shuni virus P0 Vero	1120000	2000000	3	Mosquito	Culex pipiens	25	10	1	0
370	2018-03-16	2018-03-26	4	17	0	Blood meal	Shuni virus P0 Vero	1120000	2000000	3	Mosquito	Culex pipiens	25	10	1	0
371	2018-03-16	2018-03-26	4	17	0	Blood meal	Shuni virus P0 Vero	1120000	2000000	3	Mosquito	Culex pipiens	25	10	1	0
372	2018-03-16	2018-03-26	1	4	0	Blood meal	Shuni virus P0 Vero	1120000	2000000	3	Midge	Culicoides nubeculosus	25	10	0	1			1000
373	2018-03-16	2018-03-26	1	4	0	Blood meal	Shuni virus P0 Vero	1120000	2000000	3	Midge	Culicoides nubeculosus	25	10	0	1
374	2018-03-16	2018-03-26	1	4	0	Blood meal	Shuni virus P0 Vero	1120000	2000000	3	Midge	Culicoides nubeculosus	25	10	0	0
375	2018-03-16	2018-03-26	1	4	0	Blood meal	Shuni virus P0 Vero	1120000	2000000	3	Midge	Culicoides nubeculosus	25	10	0	1
376	2018-03-16	2018-03-26	1	4	0	Blood meal	Shuni virus P0 Vero	1120000	2000000	3	Midge	Culicoides nubeculosus	25	10	0	1
377	2018-03-16	2018-03-26	1	4	0	Blood meal	Shuni virus P0 Vero	1120000	2000000	3	Midge	Culicoides nubeculosus	25	10	0	1
378	2018-03-16	2018-03-26	1	4	0	Blood meal	Shuni virus P0 Vero	1120000	2000000	3	Midge	Culicoides nubeculosus	25	10	0	0
379	2018-03-16	2018-03-26	1	4	0	Blood meal	Shuni virus P0 Vero	1120000	2000000	3	Midge	Culicoides nubeculosus	25	10	0	0
380	2018-03-16	2018-03-26	1	4	0	Blood meal	Shuni virus P0 Vero	1120000	2000000	3	Midge	Culicoides nubeculosus	25	10	0	1			1000
381	2018-03-16	2018-03-26	1	4	0	Blood meal	Shuni virus P0 Vero	1120000	2000000	3	Midge	Culicoides nubeculosus	25	10	0	1
382	2018-03-16	2018-03-26	1	4	0	Blood meal	Shuni virus P0 Vero	1120000	2000000	3	Midge	Culicoides nubeculosus	25	10	0	0
383	2018-03-16	2018-03-26	1	4	0	Blood meal	Shuni virus P0 Vero	1120000	2000000	3	Midge	Culicoides nubeculosus	25	10	0	1
384	2018-03-16	2018-03-26	1	4	0	Blood meal	Shuni virus P0 Vero	1120000	2000000	3	Midge	Culicoides nubeculosus	25	10	0	0
385	2018-03-16	2018-03-26	1	4	0	Blood meal	Shuni virus P0 Vero	1120000	2000000	3	Midge	Culicoides nubeculosus	25	10	0	0
386	2018-03-16	2018-03-26	1	4	0	Blood meal	Shuni virus P0 Vero	1120000	2000000	3	Midge	Culicoides nubeculosus	25	10	0	0
387	2018-03-16	2018-03-26	1	4	0	Blood meal	Shuni virus P0 Vero	1120000	2000000	3	Midge	Culicoides nubeculosus	25	10	0	0
388	2018-03-16	2018-03-26	1	4	0	Blood meal	Shuni virus P0 Vero	1120000	2000000	3	Midge	Culicoides nubeculosus	25	10	0	1
389	2018-03-16	2018-03-26	1	4	0	Blood meal	Shuni virus P0 Vero	1120000	2000000	3	Midge	Culicoides nubeculosus	25	10	0	0
390	2018-03-16	2018-03-26	1	4	0	Blood meal	Shuni virus P0 Vero	1120000	2000000	3	Midge	Culicoides nubeculosus	25	10	0	0
391	2018-03-16	2018-03-26	1	4	0	Blood meal	Shuni virus P0 Vero	1120000	2000000	3	Midge	Culicoides nubeculosus	25	10	0	1
392	2018-03-16	2018-03-26	1	4	0	Blood meal	Shuni virus P0 Vero	1120000	2000000	3	Midge	Culicoides nubeculosus	25	10	0	0
393	2018-03-16	2018-03-26	1	4	0	Blood meal	Shuni virus P0 Vero	1120000	2000000	3	Midge	Culicoides nubeculosus	25	10	0	0
394	2018-03-16	2018-03-26	1	4	0	Blood meal	Shuni virus P0 Vero	1120000	2000000	3	Midge	Culicoides nubeculosus	25	10	0	0
395	2018-03-16	2018-03-26	1	4	0	Blood meal	Shuni virus P0 Vero	1120000	2000000	3	Midge	Culicoides nubeculosus	25	10	0	0
396	2018-03-16	2018-03-26	1	4	0	Blood meal	Shuni virus P0 Vero	1120000	2000000	3	Midge	Culicoides nubeculosus	25	10	0	1
397	2018-03-16	2018-03-26	1	4	0	Blood meal	Shuni virus P0 Vero	1120000	2000000	3	Midge	Culicoides nubeculosus	25	10	0	0
398	2018-03-16	2018-03-26	1	4	0	Blood meal	Shuni virus P0 Vero	1120000	2000000	3	Midge	Culicoides nubeculosus	25	10	0	0
399	2018-03-16	2018-03-26	1	4	0	Blood meal	Shuni virus P0 Vero	1120000	2000000	3	Midge	Culicoides nubeculosus	25	10	0	0
400	2018-03-16	2018-03-26	1	4	0	Blood meal	Shuni virus P0 Vero	1120000	2000000	3	Midge	Culicoides nubeculosus	25	10	0	0
401	2018-03-16	2018-03-26	1	4	0	Blood meal	Shuni virus P0 Vero	1120000	2000000	3	Midge	Culicoides nubeculosus	25	10	0	1			1000
402	2018-03-16	2018-03-26	1	4	0	Blood meal	Shuni virus P0 Vero	1120000	2000000	3	Midge	Culicoides nubeculosus	25	10	0	0
403	2018-03-16	2018-03-26	1	4	0	Blood meal	Shuni virus P0 Vero	1120000	2000000	3	Midge	Culicoides nubeculosus	25	10	0	0
404	2018-03-16	2018-03-26	1	4	0	Blood meal	Shuni virus P0 Vero	1120000	2000000	3	Midge	Culicoides nubeculosus	25	10	0	1
405	2018-03-16	2018-03-26	1	4	0	Blood meal	Shuni virus P0 Vero	1120000	2000000	3	Midge	Culicoides nubeculosus	25	10	0	1
406	2018-03-16	2018-03-26	1	4	0	Blood meal	Shuni virus P0 Vero	1120000	2000000	3	Midge	Culicoides nubeculosus	25	10	0	0
407	2018-03-16	2018-03-26	1	4	0	Blood meal	Shuni virus P0 Vero	1120000	2000000	3	Midge	Culicoides nubeculosus	25	10	0	0
408	2018-03-16	2018-03-26	1	4	0	Blood meal	Shuni virus P0 Vero	1120000	2000000	3	Midge	Culicoides nubeculosus	25	10	0	0
409	2018-03-16	2018-03-26	1	4	0	Blood meal	Shuni virus P0 Vero	1120000	2000000	3	Midge	Culicoides nubeculosus	25	10	0	1
410	2018-03-16	2018-03-26	1	4	0	Blood meal	Shuni virus P0 Vero	1120000	2000000	3	Midge	Culicoides nubeculosus	25	10	0	0
411	2018-03-16	2018-03-26	1	4	0	Blood meal	Shuni virus P0 Vero	1120000	2000000	3	Midge	Culicoides nubeculosus	25	10	0	0
412	2018-03-16	2018-03-26	1	4	0	Blood meal	Shuni virus P0 Vero	1120000	2000000	3	Midge	Culicoides nubeculosus	25	10	0	1
413	2018-03-16	2018-03-26	1	4	0	Blood meal	Shuni virus P0 Vero	1120000	2000000	3	Midge	Culicoides nubeculosus	25	10	0	1
414	2018-03-16	2018-03-26	1	4	0	Blood meal	Shuni virus P0 Vero	1120000	2000000	3	Midge	Culicoides nubeculosus	25	10	0	0
415	2018-03-16	2018-03-26	1	4	0	Blood meal	Shuni virus P0 Vero	1120000	2000000	3	Midge	Culicoides nubeculosus	25	10	0	1
416	2018-03-16	2018-03-26	1	4	0	Blood meal	Shuni virus P0 Vero	1120000	2000000	3	Midge	Culicoides nubeculosus	25	10	0	1
417	2018-03-16	2018-03-26	1	4	0	Blood meal	Shuni virus P0 Vero	1120000	2000000	3	Midge	Culicoides nubeculosus	25	10	0	0
418	2018-03-16	2018-03-26	1	4	0	Blood meal	Shuni virus P0 Vero	1120000	2000000	3	Midge	Culicoides nubeculosus	25	10	0	1
419	2018-03-16	2018-03-26	1	4	0	Blood meal	Shuni virus P0 Vero	1120000	2000000	3	Midge	Culicoides nubeculosus	25	10	0	0
420	2018-03-16	2018-03-26	1	4	0	Blood meal	Shuni virus P0 Vero	1120000	2000000	3	Midge	Culicoides nubeculosus	25	10	0	1			1000
421	2018-03-16	2018-03-26	1	4	0	Blood meal	Shuni virus P0 Vero	1120000	2000000	3	Midge	Culicoides nubeculosus	25	10	0	0
422	2018-03-16	2018-03-26	1	4	0	Blood meal	Shuni virus P0 Vero	1120000	2000000	3	Midge	Culicoides nubeculosus	25	10	0	0
423	2018-03-16	2018-03-26	1	4	0	Blood meal	Shuni virus P0 Vero	1120000	2000000	3	Midge	Culicoides nubeculosus	25	10	0	1
424	2018-03-16	2018-03-26	1	4	0	Blood meal	Shuni virus P0 Vero	1120000	2000000	3	Midge	Culicoides nubeculosus	25	10	0	1
425	2018-03-16	2018-03-26	1	4	0	Blood meal	Shuni virus P0 Vero	1120000	2000000	3	Midge	Culicoides nubeculosus	25	10	0	1
426	2018-03-16	2018-03-26	1	4	0	Blood meal	Shuni virus P0 Vero	1120000	2000000	3	Midge	Culicoides nubeculosus	25	10	0	1
427	2018-03-16	2018-03-26	1	4	0	Blood meal	Shuni virus P0 Vero	1120000	2000000	3	Midge	Culicoides nubeculosus	25	10	0	1
428	2018-03-16	2018-03-26	1	4	0	Blood meal	Shuni virus P0 Vero	1120000	2000000	3	Midge	Culicoides nubeculosus	25	10	0	1
429	2018-03-16	2018-03-26	1	4	0	Blood meal	Shuni virus P0 Vero	1120000	2000000	3	Midge	Culicoides nubeculosus	25	10	0	1
430	2018-03-16	2018-03-26	1	4	0	Blood meal	Shuni virus P0 Vero	1120000	2000000	3	Midge	Culicoides nubeculosus	25	10	0	1
431	2018-03-16	2018-03-26	1	4	0	Blood meal	Shuni virus P0 Vero	1120000	2000000	3	Midge	Culicoides nubeculosus	25	10	0	1
432	2018-03-16	2018-03-26	1	4	0	Blood meal	Shuni virus P0 Vero	1120000	2000000	3	Midge	Culicoides nubeculosus	25	10	0	0
433	2018-03-16	2018-03-26	1	4	0	Blood meal	Shuni virus P0 Vero	1120000	2000000	3	Midge	Culicoides nubeculosus	25	10	0	0
434	2018-03-16	2018-03-26	1	4	0	Blood meal	Shuni virus P0 Vero	1120000	2000000	3	Midge	Culicoides nubeculosus	25	10	0	1
435	2018-03-16	2018-03-26	1	4	0	Blood meal	Shuni virus P0 Vero	1120000	2000000	3	Midge	Culicoides nubeculosus	25	10	0	0
436	2018-03-16	2018-03-26	1	4	0	Blood meal	Shuni virus P0 Vero	1120000	2000000	3	Midge	Culicoides nubeculosus	25	10	0	0
437	2018-03-16	2018-03-26	1	4	0	Blood meal	Shuni virus P0 Vero	1120000	2000000	3	Midge	Culicoides nubeculosus	25	10	0	1
438	2018-03-16	2018-03-26	1	4	0	Blood meal	Shuni virus P0 Vero	1120000	2000000	3	Midge	Culicoides nubeculosus	25	10	0	0
439	2018-03-16	2018-03-26	1	4	0	Blood meal	Shuni virus P0 Vero	1120000	2000000	3	Midge	Culicoides nubeculosus	25	10	0	0
440	2018-03-16	2018-03-26	1	4	0	Blood meal	Shuni virus P0 Vero	1120000	2000000	3	Midge	Culicoides nubeculosus	25	10	0	0
441	2018-03-16	2018-03-26	1	4	0	Blood meal	Shuni virus P0 Vero	1120000	2000000	3	Midge	Culicoides nubeculosus	25	10	0	0
442	2018-03-16	2018-03-26	1	4	0	Blood meal	Shuni virus P0 Vero	1120000	2000000	3	Midge	Culicoides nubeculosus	25	10	0	1
443	2018-03-16	2018-03-26	1	4	0	Blood meal	Shuni virus P0 Vero	1120000	2000000	3	Midge	Culicoides nubeculosus	25	10	0	0
444	2018-03-16	2018-03-26	1	4	0	Blood meal	Shuni virus P0 Vero	1120000	2000000	3	Midge	Culicoides nubeculosus	25	10	0	1
445	2018-03-16	2018-03-26	1	4	0	Blood meal	Shuni virus P0 Vero	1120000	2000000	3	Midge	Culicoides nubeculosus	25	10	0	1
446	2018-03-16	2018-03-26	1	4	0	Blood meal	Shuni virus P0 Vero	1120000	2000000	3	Midge	Culicoides nubeculosus	25	10	0	1
447	2018-03-16	2018-03-26	1	4	0	Blood meal	Shuni virus P0 Vero	1120000	2000000	3	Midge	Culicoides nubeculosus	25	10	0	0
448	2018-03-16	2018-03-26	1	4	0	Blood meal	Shuni virus P0 Vero	1120000	2000000	3	Midge	Culicoides nubeculosus	25	10	0	1
449	2018-03-16	2018-03-26	1	4	0	Blood meal	Shuni virus P0 Vero	1120000	2000000	3	Midge	Culicoides nubeculosus	25	10	0	1
450	2018-03-16	2018-03-26	1	4	0	Blood meal	Shuni virus P0 Vero	1120000	2000000	3	Midge	Culicoides nubeculosus	25	10	0	1			3560
451	2018-03-16	2018-03-26	1	4	0	Blood meal	Shuni virus P0 Vero	1120000	2000000	3	Midge	Culicoides nubeculosus	25	10	0	0
452	2018-03-16	2018-03-26	1	4	0	Blood meal	Shuni virus P0 Vero	1120000	2000000	3	Midge	Culicoides nubeculosus	25	10	0	1
453	2018-03-16	2018-03-26	1	4	0	Blood meal	Shuni virus P0 Vero	1120000	2000000	3	Midge	Culicoides nubeculosus	25	10	0	1
454	2018-03-16	2018-03-26	1	4	0	Blood meal	Shuni virus P0 Vero	1120000	2000000	3	Midge	Culicoides sonorensis	28	10	0	1			7960
455	2018-03-16	2018-03-26	1	4	0	Blood meal	Shuni virus P0 Vero	1120000	2000000	3	Midge	Culicoides sonorensis	28	10	0	0
456	2018-03-16	2018-03-26	1	4	0	Blood meal	Shuni virus P0 Vero	1120000	2000000	3	Midge	Culicoides sonorensis	28	10	0	1			14000
457	2018-03-16	2018-03-26	1	4	0	Blood meal	Shuni virus P0 Vero	1120000	2000000	3	Midge	Culicoides sonorensis	28	10	0	1			7960
458	2018-03-16	2018-03-26	1	4	0	Blood meal	Shuni virus P0 Vero	1120000	2000000	3	Midge	Culicoides sonorensis	28	10	0	0
459	2018-03-16	2018-03-26	1	4	0	Blood meal	Shuni virus P0 Vero	1120000	2000000	3	Midge	Culicoides sonorensis	28	10	0	0
460	2018-03-16	2018-03-26	1	4	0	Blood meal	Shuni virus P0 Vero	1120000	2000000	3	Midge	Culicoides sonorensis	28	10	0	1			5020
461	2018-03-16	2018-03-26	1	4	0	Blood meal	Shuni virus P0 Vero	1120000	2000000	3	Midge	Culicoides sonorensis	28	10	0	1			11200
462	2018-03-19	2018-03-29	4	7	0	Blood meal	Shuni virus P0 Vero	2000000	462000	4	Mosquito	Aedes aegypti	28	10	1	0
463	2018-03-19	2018-03-29	4	7	0	Blood meal	Shuni virus P0 Vero	2000000	462000	4	Mosquito	Aedes aegypti	28	10	1	0
464	2018-03-19	2018-03-29	4	7	0	Blood meal	Shuni virus P0 Vero	2000000	462000	4	Mosquito	Aedes aegypti	28	10	1	0
465	2018-03-19	2018-03-29	4	7	0	Blood meal	Shuni virus P0 Vero	2000000	462000	4	Mosquito	Aedes aegypti	28	10	1	0
466	2018-03-19	2018-03-29	4	7	0	Blood meal	Shuni virus P0 Vero	2000000	462000	4	Mosquito	Aedes aegypti	28	10	1	0
467	2018-03-19	2018-03-29	4	7	0	Blood meal	Shuni virus P0 Vero	2000000	462000	4	Mosquito	Aedes aegypti	28	10	1	0
468	2018-03-19	2018-03-29	4	7	0	Blood meal	Shuni virus P0 Vero	2000000	462000	4	Mosquito	Aedes aegypti	28	10	1	0
469	2018-03-19	2018-03-29	4	7	0	Blood meal	Shuni virus P0 Vero	2000000	462000	4	Mosquito	Aedes aegypti	28	10	1	0
470	2018-03-19	2018-03-29	4	7	0	Blood meal	Shuni virus P0 Vero	2000000	462000	4	Mosquito	Aedes aegypti	28	10	1	0
471	2018-03-19	2018-03-29	4	7	0	Blood meal	Shuni virus P0 Vero	2000000	462000	4	Mosquito	Aedes aegypti	28	10	1	0
472	2018-03-19	2018-03-29	4	7	0	Blood meal	Shuni virus P0 Vero	2000000	462000	4	Mosquito	Aedes aegypti	28	10	1	0
473	2018-03-19	2018-03-29	4	7	0	Blood meal	Shuni virus P0 Vero	2000000	462000	4	Mosquito	Aedes aegypti	28	10	1	0
474	2018-03-19	2018-03-29	4	7	0	Blood meal	Shuni virus P0 Vero	2000000	462000	4	Mosquito	Aedes aegypti	28	10	1	0
475	2018-03-19	2018-03-29	4	7	0	Blood meal	Shuni virus P0 Vero	2000000	462000	4	Mosquito	Aedes aegypti	28	10	1	0
476	2018-03-19	2018-03-29	4	7	0	Blood meal	Shuni virus P0 Vero	2000000	462000	4	Mosquito	Aedes aegypti	28	10	1	0
477	2018-03-19	2018-03-29	4	7	0	Blood meal	Shuni virus P0 Vero	2000000	462000	4	Mosquito	Aedes aegypti	28	10	1	0
478	2018-03-19	2018-03-29	4	7	0	Blood meal	Shuni virus P0 Vero	2000000	462000	4	Mosquito	Aedes aegypti	28	10	1	0
479	2018-03-19	2018-03-29	4	7	0	Blood meal	Shuni virus P0 Vero	2000000	462000	4	Mosquito	Aedes aegypti	28	10	1	0
480	2018-03-19	2018-03-29	4	7	0	Blood meal	Shuni virus P0 Vero	2000000	462000	4	Mosquito	Aedes aegypti	28	10	1	0
481	2018-03-19	2018-03-29	4	7	0	Blood meal	Shuni virus P0 Vero	2000000	462000	4	Mosquito	Aedes aegypti	28	10	1	0
482	2018-03-19	2018-03-29	4	7	0	Blood meal	Shuni virus P0 Vero	2000000	462000	4	Mosquito	Aedes aegypti	28	10	1	0
483	2018-03-19	2018-03-29	4	7	0	Blood meal	Shuni virus P0 Vero	2000000	462000	4	Mosquito	Aedes aegypti	28	10	1	0
484	2018-03-19	2018-03-29	4	7	0	Blood meal	Shuni virus P0 Vero	2000000	462000	4	Mosquito	Aedes aegypti	28	10	1	0
485	2018-03-19	2018-03-29	4	7	0	Blood meal	Shuni virus P0 Vero	2000000	462000	4	Mosquito	Aedes aegypti	28	10	1	0
486	2018-03-19	2018-03-29	4	7	0	Blood meal	Shuni virus P0 Vero	2000000	462000	4	Mosquito	Aedes aegypti	28	10	1	0
487	2018-03-19	2018-03-29	4	7	0	Blood meal	Shuni virus P0 Vero	2000000	462000	4	Mosquito	Aedes aegypti	28	10	1	0
488	2018-03-19	2018-03-29	4	7	0	Blood meal	Shuni virus P0 Vero	2000000	462000	4	Mosquito	Aedes aegypti	28	10	1	0
489	2018-03-19	2018-03-29	4	7	0	Blood meal	Shuni virus P0 Vero	2000000	462000	4	Mosquito	Aedes aegypti	28	10	1	0
490	2018-03-19	2018-03-29	4	7	0	Blood meal	Shuni virus P0 Vero	2000000	462000	4	Mosquito	Aedes aegypti	28	10	1	0
491	2018-03-19	2018-03-29	4	7	0	Blood meal	Shuni virus P0 Vero	2000000	462000	4	Mosquito	Aedes aegypti	28	10	1	0
492	2018-03-19	2018-03-29	4	7	0	Blood meal	Shuni virus P0 Vero	2000000	462000	4	Mosquito	Aedes aegypti	28	10	1	0
493	2018-03-19	2018-03-29	4	7	0	Blood meal	Shuni virus P0 Vero	2000000	462000	4	Mosquito	Aedes aegypti	28	10	1	0
494	2018-03-19	2018-03-29	4	7	0	Blood meal	Shuni virus P0 Vero	2000000	462000	4	Mosquito	Aedes aegypti	28	10	1	0
495	2018-03-19	2018-03-29	4	7	0	Blood meal	Shuni virus P0 Vero	2000000	462000	4	Mosquito	Aedes aegypti	28	10	1	0
496	2018-03-19	2018-03-29	4	7	0	Blood meal	Shuni virus P0 Vero	2000000	462000	4	Mosquito	Aedes aegypti	28	10	1	0
497	2018-03-19	2018-03-29	4	7	0	Blood meal	Shuni virus P0 Vero	2000000	462000	4	Mosquito	Aedes aegypti	28	10	1	0
498	2018-03-19	2018-03-29	4	7	0	Blood meal	Shuni virus P0 Vero	2000000	462000	4	Mosquito	Aedes aegypti	28	10	1	0
499	2018-03-19	2018-03-29	4	7	0	Blood meal	Shuni virus P0 Vero	2000000	462000	4	Mosquito	Aedes aegypti	28	10	1	0
500	2018-03-19	2018-03-29	4	7	0	Blood meal	Shuni virus P0 Vero	2000000	462000	4	Mosquito	Aedes aegypti	28	10	1	0
501	2018-03-19	2018-03-29	4	7	0	Blood meal	Shuni virus P0 Vero	2000000	462000	4	Mosquito	Aedes aegypti	28	10	1	0
502	2018-03-19	2018-03-29	4	7	0	Blood meal	Shuni virus P0 Vero	2000000	462000	4	Mosquito	Aedes aegypti	28	10	1	0
503	2018-03-19	2018-03-29	4	7	0	Blood meal	Shuni virus P0 Vero	2000000	462000	4	Mosquito	Aedes aegypti	28	10	1	0
504	2018-03-19	2018-03-29	4	7	0	Blood meal	Shuni virus P0 Vero	2000000	462000	4	Mosquito	Aedes aegypti	28	10	1	0
505	2018-03-19	2018-03-29	4	7	0	Blood meal	Shuni virus P0 Vero	2000000	462000	4	Mosquito	Aedes aegypti	28	10	1	0
506	2018-03-19	2018-03-29	4	7	0	Blood meal	Shuni virus P0 Vero	2000000	462000	4	Mosquito	Aedes aegypti	28	10	1	0
507	2018-03-19	2018-03-29	4	7	0	Blood meal	Shuni virus P0 Vero	2000000	462000	4	Mosquito	Aedes aegypti	28	10	1	0
508	2018-03-19	2018-03-29	4	7	0	Blood meal	Shuni virus P0 Vero	2000000	462000	4	Mosquito	Aedes aegypti	28	10	1	0
509	2018-03-19	2018-03-29	4	7	0	Blood meal	Shuni virus P0 Vero	2000000	462000	4	Mosquito	Aedes aegypti	28	10	1	0
510	2018-03-19	2018-03-29	4	7	0	Blood meal	Shuni virus P0 Vero	2000000	462000	4	Mosquito	Aedes aegypti	28	10	1	0
511	2018-03-19	2018-03-29	4	7	0	Blood meal	Shuni virus P0 Vero	2000000	462000	4	Mosquito	Aedes aegypti	28	10	1	0
512	2018-03-19	2018-03-29	4	7	0	Blood meal	Shuni virus P0 Vero	2000000	462000	4	Mosquito	Aedes aegypti	28	10	1	0
513	2018-03-19	2018-03-29	4	7	0	Blood meal	Shuni virus P0 Vero	2000000	462000	4	Mosquito	Aedes aegypti	28	10	1	0
514	2018-03-19	2018-03-29	4	7	0	Blood meal	Shuni virus P0 Vero	2000000	462000	4	Mosquito	Aedes aegypti	28	10	1	0
515	2018-03-19	2018-03-29	4	7	0	Blood meal	Shuni virus P0 Vero	2000000	462000	4	Mosquito	Aedes aegypti	28	10	1	0
516	2018-03-19	2018-03-29	4	7	0	Blood meal	Shuni virus P0 Vero	2000000	462000	4	Mosquito	Aedes aegypti	28	10	1	0
517	2018-03-19	2018-03-29	4	7	0	Blood meal	Shuni virus P0 Vero	2000000	462000	4	Mosquito	Aedes aegypti	28	10	1	0
518	2018-03-19	2018-03-29	4	7	0	Blood meal	Shuni virus P0 Vero	2000000	462000	4	Mosquito	Aedes aegypti	28	10	1	0
519	2018-03-19	2018-03-29	4	7	0	Blood meal	Shuni virus P0 Vero	2000000	462000	4	Mosquito	Aedes aegypti	28	10	1	0
520	2018-03-19	2018-03-29	4	7	0	Blood meal	Shuni virus P0 Vero	2000000	462000	4	Mosquito	Aedes aegypti	28	10	1	0
521	2018-03-19	2018-03-29	4	7	0	Blood meal	Shuni virus P0 Vero	2000000	462000	4	Mosquito	Aedes aegypti	28	10	1	0
522	2018-03-19	2018-03-29	4	7	0	Blood meal	Shuni virus P0 Vero	2000000	462000	4	Mosquito	Aedes aegypti	28	10	1	0
523	2018-03-19	2018-03-29	4	7	0	Blood meal	Shuni virus P0 Vero	2000000	462000	4	Mosquito	Aedes aegypti	28	10	1	0
524	2018-03-19	2018-03-29	4	7	0	Blood meal	Shuni virus P0 Vero	2000000	462000	4	Mosquito	Aedes aegypti	28	10	1	1			5020
525	2018-03-19	2018-03-29	4	7	0	Blood meal	Shuni virus P0 Vero	2000000	462000	4	Mosquito	Aedes aegypti	28	10	1	0
526	2018-03-19	2018-03-29	4	7	0	Blood meal	Shuni virus P0 Vero	2000000	462000	4	Mosquito	Aedes aegypti	28	10	1	0
527	2018-03-19	2018-03-29	4	7	0	Blood meal	Shuni virus P0 Vero	2000000	462000	4	Mosquito	Aedes aegypti	28	10	1	0
528	2018-03-19	2018-03-29	4	7	0	Blood meal	Shuni virus P0 Vero	2000000	462000	4	Mosquito	Aedes aegypti	28	10	1	0
529	2018-03-19	2018-03-29	4	7	0	Blood meal	Shuni virus P0 Vero	2000000	462000	4	Mosquito	Aedes aegypti	28	10	1	0
530	2018-03-19	2018-03-29	4	7	0	Blood meal	Shuni virus P0 Vero	2000000	462000	4	Mosquito	Aedes aegypti	28	10	1	0
531	2018-03-19	2018-03-29	4	7	0	Blood meal	Shuni virus P0 Vero	2000000	462000	4	Mosquito	Aedes aegypti	28	10	1	0
532	2018-03-19	2018-03-29	4	7	0	Blood meal	Shuni virus P0 Vero	2000000	462000	4	Mosquito	Aedes aegypti	28	10	1	0
533	2018-03-19	2018-03-29	4	7	0	Blood meal	Shuni virus P0 Vero	2000000	462000	4	Mosquito	Aedes aegypti	28	10	1	0
534	2018-03-19	2018-03-29	4	7	0	Blood meal	Shuni virus P0 Vero	2000000	462000	4	Mosquito	Aedes aegypti	28	10	1	0
535	2018-03-19	2018-03-29	4	7	0	Blood meal	Shuni virus P0 Vero	2000000	462000	4	Mosquito	Aedes aegypti	28	10	1	0
536	2018-03-19	2018-03-29	4	7	0	Blood meal	Shuni virus P0 Vero	2000000	462000	4	Mosquito	Aedes aegypti	28	10	1	0
537	2018-03-19	2018-03-29	4	7	0	Blood meal	Shuni virus P0 Vero	2000000	462000	4	Mosquito	Aedes aegypti	28	10	1	0
538	2018-03-19	2018-03-29	4	7	0	Blood meal	Shuni virus P0 Vero	2000000	462000	4	Mosquito	Aedes aegypti	28	10	1	0
539	2018-03-19	2018-03-29	7	13	3	Blood meal	Shuni virus P0 Vero	2000000	462000	4	Mosquito	Culex pipiens	25	10	1	0
540	2018-03-19	2018-03-29	7	13	3	Blood meal	Shuni virus P0 Vero	2000000	462000	4	Mosquito	Culex pipiens	25	10	1	0
541	2018-03-19	2018-03-29	7	13	3	Blood meal	Shuni virus P0 Vero	2000000	462000	4	Mosquito	Culex pipiens	25	10	1	0
542	2018-03-19	2018-03-29	7	13	3	Blood meal	Shuni virus P0 Vero	2000000	462000	4	Mosquito	Culex pipiens	25	10	1	0
543	2018-03-19	2018-03-29	7	13	3	Blood meal	Shuni virus P0 Vero	2000000	462000	4	Mosquito	Culex pipiens	25	10	1	0
544	2018-03-19	2018-03-29	7	13	3	Blood meal	Shuni virus P0 Vero	2000000	462000	4	Mosquito	Culex pipiens	25	10	1	0
545	2018-03-19	2018-03-29	7	13	3	Blood meal	Shuni virus P0 Vero	2000000	462000	4	Mosquito	Culex pipiens	25	10	1	0
546	2018-03-19	2018-03-29	7	13	3	Blood meal	Shuni virus P0 Vero	2000000	462000	4	Mosquito	Culex pipiens	25	10	1	0
547	2018-03-19	2018-03-29	7	13	3	Blood meal	Shuni virus P0 Vero	2000000	462000	4	Mosquito	Culex pipiens	25	10	1	0
548	2018-03-19	2018-03-29	7	13	3	Blood meal	Shuni virus P0 Vero	2000000	462000	4	Mosquito	Culex pipiens	25	10	1	0
549	2018-03-19	2018-03-29	7	13	3	Blood meal	Shuni virus P0 Vero	2000000	462000	4	Mosquito	Culex pipiens	25	10	1	0
550	2018-03-19	2018-03-29	7	13	3	Blood meal	Shuni virus P0 Vero	2000000	462000	4	Mosquito	Culex pipiens	25	10	1	0
551	2018-03-19	2018-03-29	7	13	3	Blood meal	Shuni virus P0 Vero	2000000	462000	4	Mosquito	Culex pipiens	25	10	1	0
552	2018-03-19	2018-03-29	7	13	3	Blood meal	Shuni virus P0 Vero	2000000	462000	4	Mosquito	Culex pipiens	25	10	1	0
553	2018-03-19	2018-03-29	7	13	3	Blood meal	Shuni virus P0 Vero	2000000	462000	4	Mosquito	Culex pipiens	25	10	1	0
554	2018-03-19	2018-03-29	7	13	3	Blood meal	Shuni virus P0 Vero	2000000	462000	4	Mosquito	Culex pipiens	25	10	1	0
555	2018-03-19	2018-03-29	7	13	3	Blood meal	Shuni virus P0 Vero	2000000	462000	4	Mosquito	Culex pipiens	25	10	1	0
556	2018-03-19	2018-03-29	7	13	3	Blood meal	Shuni virus P0 Vero	2000000	462000	4	Mosquito	Culex pipiens	25	10	1	0
557	2018-03-19	2018-03-29	7	13	3	Blood meal	Shuni virus P0 Vero	2000000	462000	4	Mosquito	Culex pipiens	25	10	1	0
558	2018-03-19	2018-03-29	7	13	3	Blood meal	Shuni virus P0 Vero	2000000	462000	4	Mosquito	Culex pipiens	25	10	1	0
559	2018-03-19	2018-03-29	7	13	3	Blood meal	Shuni virus P0 Vero	2000000	462000	4	Mosquito	Culex pipiens	25	10	1	0
560	2018-03-19	2018-03-29	7	13	3	Blood meal	Shuni virus P0 Vero	2000000	462000	4	Mosquito	Culex pipiens	25	10	1	0
561	2018-03-19	2018-03-29	7	13	3	Blood meal	Shuni virus P0 Vero	2000000	462000	4	Mosquito	Culex pipiens	25	10	1	0
562	2018-03-19	2018-03-29	7	13	3	Blood meal	Shuni virus P0 Vero	2000000	462000	4	Mosquito	Culex pipiens	25	10	1	0
563	2018-03-19	2018-03-29	7	13	3	Blood meal	Shuni virus P0 Vero	2000000	462000	4	Mosquito	Culex pipiens	25	10	1	0
564	2018-03-19	2018-03-29	7	13	3	Blood meal	Shuni virus P0 Vero	2000000	462000	4	Mosquito	Culex pipiens	25	10	1	0
565	2018-03-19	2018-03-29	7	13	3	Blood meal	Shuni virus P0 Vero	2000000	462000	4	Mosquito	Culex pipiens	25	10	1	0
566	2018-03-19	2018-03-29	7	13	3	Blood meal	Shuni virus P0 Vero	2000000	462000	4	Mosquito	Culex pipiens	25	10	1	0
567	2018-03-19	2018-03-29	7	13	3	Blood meal	Shuni virus P0 Vero	2000000	462000	4	Mosquito	Culex pipiens	25	10	1	0
568	2018-03-19	2018-03-29	7	13	3	Blood meal	Shuni virus P0 Vero	2000000	462000	4	Mosquito	Culex pipiens	25	10	1	0
569	2018-03-19	2018-03-29	7	13	3	Blood meal	Shuni virus P0 Vero	2000000	462000	4	Mosquito	Culex pipiens	25	10	1	0
570	2018-03-19	2018-03-29	7	13	3	Blood meal	Shuni virus P0 Vero	2000000	462000	4	Mosquito	Culex pipiens	25	10	1	0
571	2018-03-19	2018-03-29	7	13	3	Blood meal	Shuni virus P0 Vero	2000000	462000	4	Mosquito	Culex pipiens	25	10	1	0
572	2018-03-19	2018-03-29	7	13	3	Blood meal	Shuni virus P0 Vero	2000000	462000	4	Mosquito	Culex pipiens	25	10	1	0
573	2018-03-19	2018-03-29	7	13	3	Blood meal	Shuni virus P0 Vero	2000000	462000	4	Mosquito	Culex pipiens	25	10	1	0
574	2018-03-19	2018-03-29	7	13	3	Blood meal	Shuni virus P0 Vero	2000000	462000	4	Mosquito	Culex pipiens	25	10	1	0
575	2018-03-19	2018-03-29	7	13	3	Blood meal	Shuni virus P0 Vero	2000000	462000	4	Mosquito	Culex pipiens	25	10	1	0
576	2018-03-19	2018-03-29	7	13	3	Blood meal	Shuni virus P0 Vero	2000000	462000	4	Mosquito	Culex pipiens	25	10	1	0
577	2018-03-19	2018-03-29	7	13	3	Blood meal	Shuni virus P0 Vero	2000000	462000	4	Mosquito	Culex pipiens	25	10	1	0
578	2018-03-19	2018-03-29	7	13	3	Blood meal	Shuni virus P0 Vero	2000000	462000	4	Mosquito	Culex pipiens	25	10	1	0
579	2018-03-19	2018-03-29	7	13	3	Blood meal	Shuni virus P0 Vero	2000000	462000	4	Mosquito	Culex pipiens	25	10	1	0
580	2018-03-19	2018-03-29	7	13	3	Blood meal	Shuni virus P0 Vero	2000000	462000	4	Mosquito	Culex pipiens	25	10	1	0
581	2018-03-19	2018-03-29	7	13	3	Blood meal	Shuni virus P0 Vero	2000000	462000	4	Mosquito	Culex pipiens	25	10	1	0
582	2018-03-19	2018-03-29	7	13	3	Blood meal	Shuni virus P0 Vero	2000000	462000	4	Mosquito	Culex pipiens	25	10	1	0
583	2018-03-19	2018-03-29	7	13	3	Blood meal	Shuni virus P0 Vero	2000000	462000	4	Mosquito	Culex pipiens	25	10	1	0
584	2018-03-19	2018-03-29	7	13	3	Blood meal	Shuni virus P0 Vero	2000000	462000	4	Mosquito	Culex pipiens	25	10	1	0
585	2018-03-19	2018-03-29	7	13	3	Blood meal	Shuni virus P0 Vero	2000000	462000	4	Mosquito	Culex pipiens	25	10	1	0
586	2018-03-19	2018-03-29	7	13	3	Blood meal	Shuni virus P0 Vero	2000000	462000	4	Mosquito	Culex pipiens	25	10	1	0
587	2018-03-19	2018-03-29	7	13	3	Blood meal	Shuni virus P0 Vero	2000000	462000	4	Mosquito	Culex pipiens	25	10	1	0
588	2018-03-19	2018-03-29	7	13	3	Blood meal	Shuni virus P0 Vero	2000000	462000	4	Mosquito	Culex pipiens	25	10	1	0
589	2018-03-19	2018-03-29	7	13	3	Blood meal	Shuni virus P0 Vero	2000000	462000	4	Mosquito	Culex pipiens	25	10	1	0
590	2018-03-19	2018-03-29	7	13	3	Blood meal	Shuni virus P0 Vero	2000000	462000	4	Mosquito	Culex pipiens	25	10	1	0
591	2018-03-19	2018-03-29	7	13	3	Blood meal	Shuni virus P0 Vero	2000000	462000	4	Mosquito	Culex pipiens	25	10	1	0
592	2018-03-19	2018-03-29	7	13	3	Blood meal	Shuni virus P0 Vero	2000000	462000	4	Mosquito	Culex pipiens	25	10	1	0
593	2018-03-19	2018-03-29	7	13	3	Blood meal	Shuni virus P0 Vero	2000000	462000	4	Mosquito	Culex pipiens	25	10	1	0
594	2018-03-19	2018-03-29	7	13	3	Blood meal	Shuni virus P0 Vero	2000000	462000	4	Mosquito	Culex pipiens	25	10	1	0
595	2018-03-19	2018-03-29	7	13	3	Blood meal	Shuni virus P0 Vero	2000000	462000	4	Mosquito	Culex pipiens	25	10	1	0
596	2018-03-19	2018-03-29	7	13	3	Blood meal	Shuni virus P0 Vero	2000000	462000	4	Mosquito	Culex pipiens	25	10	1	0
597	2018-03-19	2018-03-29	7	13	3	Blood meal	Shuni virus P0 Vero	2000000	462000	4	Mosquito	Culex pipiens	25	10	1	0
598	2018-03-19	2018-03-29	7	13	3	Blood meal	Shuni virus P0 Vero	2000000	462000	4	Mosquito	Culex pipiens	25	10	1	0
599	2018-03-19	2018-03-29	7	13	3	Blood meal	Shuni virus P0 Vero	2000000	462000	4	Mosquito	Culex pipiens	25	10	1	0
600	2018-03-19	2018-03-29	7	13	3	Blood meal	Shuni virus P0 Vero	2000000	462000	4	Mosquito	Culex pipiens	25	10	1	0
601	2018-03-19	2018-03-29	7	13	3	Blood meal	Shuni virus P0 Vero	2000000	462000	4	Mosquito	Culex pipiens	25	10	1	0
602	2018-03-19	2018-03-29	7	13	3	Blood meal	Shuni virus P0 Vero	2000000	462000	4	Mosquito	Culex pipiens	25	10	1	0
603	2018-03-19	2018-03-29	7	13	3	Blood meal	Shuni virus P0 Vero	2000000	462000	4	Mosquito	Culex pipiens	25	10	1	0
604	2018-03-19	2018-03-29	1	4	0	Blood meal	Shuni virus P0 Vero	2000000	462000	4	Midge	Culicoides nubeculosus	25	10	0	0	0
605	2018-03-19	2018-03-29	1	4	0	Blood meal	Shuni virus P0 Vero	2000000	462000	4	Midge	Culicoides nubeculosus	25	10	0	0	0
606	2018-03-19	2018-03-29	1	4	0	Blood meal	Shuni virus P0 Vero	2000000	462000	4	Midge	Culicoides nubeculosus	25	10	0	1	0		1000
607	2018-03-19	2018-03-29	1	4	0	Blood meal	Shuni virus P0 Vero	2000000	462000	4	Midge	Culicoides nubeculosus	25	10	0	0	0
608	2018-03-19	2018-03-29	1	4	0	Blood meal	Shuni virus P0 Vero	2000000	462000	4	Midge	Culicoides nubeculosus	25	10	0	0	0
609	2018-03-19	2018-03-29	1	4	0	Blood meal	Shuni virus P0 Vero	2000000	462000	4	Midge	Culicoides nubeculosus	25	10	0	1	0
610	2018-03-19	2018-03-29	1	4	0	Blood meal	Shuni virus P0 Vero	2000000	462000	4	Midge	Culicoides nubeculosus	25	10	0	1	0
611	2018-03-19	2018-03-29	1	4	0	Blood meal	Shuni virus P0 Vero	2000000	462000	4	Midge	Culicoides nubeculosus	25	10	0	0	0
612	2018-03-19	2018-03-29	1	4	0	Blood meal	Shuni virus P0 Vero	2000000	462000	4	Midge	Culicoides nubeculosus	25	10	0	1	0
613	2018-03-19	2018-03-29	1	4	0	Blood meal	Shuni virus P0 Vero	2000000	462000	4	Midge	Culicoides nubeculosus	25	10	0	0	0
614	2018-03-19	2018-03-29	1	4	0	Blood meal	Shuni virus P0 Vero	2000000	462000	4	Midge	Culicoides nubeculosus	25	10	0	1	0
615	2018-03-19	2018-03-29	1	4	0	Blood meal	Shuni virus P0 Vero	2000000	462000	4	Midge	Culicoides nubeculosus	25	10	0	0	0
616	2018-03-19	2018-03-29	1	4	0	Blood meal	Shuni virus P0 Vero	2000000	462000	4	Midge	Culicoides nubeculosus	25	10	0	0	1
617	2018-03-19	2018-03-29	1	4	0	Blood meal	Shuni virus P0 Vero	2000000	462000	4	Midge	Culicoides nubeculosus	25	10	0	1	0
618	2018-03-19	2018-03-29	1	4	0	Blood meal	Shuni virus P0 Vero	2000000	462000	4	Midge	Culicoides nubeculosus	25	10	0	1	1		11200	1000
619	2018-03-19	2018-03-29	1	4	0	Blood meal	Shuni virus P0 Vero	2000000	462000	4	Midge	Culicoides nubeculosus	25	10	0	0	0
620	2018-03-19	2018-03-29	1	4	0	Blood meal	Shuni virus P0 Vero	2000000	462000	4	Midge	Culicoides nubeculosus	25	10	0	1	1		6320	1000
621	2018-03-19	2018-03-29	1	4	0	Blood meal	Shuni virus P0 Vero	2000000	462000	4	Midge	Culicoides nubeculosus	25	10	0	0	0
622	2018-03-19	2018-03-29	1	4	0	Blood meal	Shuni virus P0 Vero	2000000	462000	4	Midge	Culicoides nubeculosus	25	10	0	0	0
623	2018-03-19	2018-03-29	1	4	0	Blood meal	Shuni virus P0 Vero	2000000	462000	4	Midge	Culicoides nubeculosus	25	10	0	1	0
624	2018-03-19	2018-03-29	1	4	0	Blood meal	Shuni virus P0 Vero	2000000	462000	4	Midge	Culicoides nubeculosus	25	10	0	1	0		1000
625	2018-03-19	2018-03-29	1	4	0	Blood meal	Shuni virus P0 Vero	2000000	462000	4	Midge	Culicoides nubeculosus	25	10	0	0	0
626	2018-03-19	2018-03-29	1	4	0	Blood meal	Shuni virus P0 Vero	2000000	462000	4	Midge	Culicoides nubeculosus	25	10	0	1	0
627	2018-03-19	2018-03-29	1	4	0	Blood meal	Shuni virus P0 Vero	2000000	462000	4	Midge	Culicoides nubeculosus	25	10	0	1	0
628	2018-03-19	2018-03-29	1	4	0	Blood meal	Shuni virus P0 Vero	2000000	462000	4	Midge	Culicoides nubeculosus	25	10	0	1	0
629	2018-03-19	2018-03-29	1	4	0	Blood meal	Shuni virus P0 Vero	2000000	462000	4	Midge	Culicoides nubeculosus	25	10	0	1	0
630	2018-03-19	2018-03-29	1	4	0	Blood meal	Shuni virus P0 Vero	2000000	462000	4	Midge	Culicoides nubeculosus	25	10	0	1	1		79600	1000
631	2018-03-19	2018-03-29	1	4	0	Blood meal	Shuni virus P0 Vero	2000000	462000	4	Midge	Culicoides nubeculosus	25	10	0	0	0
632	2018-03-19	2018-03-29	1	4	0	Blood meal	Shuni virus P0 Vero	2000000	462000	4	Midge	Culicoides nubeculosus	25	10	0	1	0
633	2018-03-19	2018-03-29	1	4	0	Blood meal	Shuni virus P0 Vero	2000000	462000	4	Midge	Culicoides nubeculosus	25	10	0	0	1
634	2018-03-19	2018-03-29	1	4	0	Blood meal	Shuni virus P0 Vero	2000000	462000	4	Midge	Culicoides nubeculosus	25	10	0	1	1		20000	1000
635	2018-03-19	2018-03-29	1	4	0	Blood meal	Shuni virus P0 Vero	2000000	462000	4	Midge	Culicoides nubeculosus	25	10	0	1	0		1000
636	2018-03-19	2018-03-29	1	4	0	Blood meal	Shuni virus P0 Vero	2000000	462000	4	Midge	Culicoides nubeculosus	25	10	0	1	0
637	2018-03-19	2018-03-29	1	4	0	Blood meal	Shuni virus P0 Vero	2000000	462000	4	Midge	Culicoides nubeculosus	25	10	0	1	1		1000	1000
638	2018-03-19	2018-03-29	1	4	0	Blood meal	Shuni virus P0 Vero	2000000	462000	4	Midge	Culicoides nubeculosus	25	10	0	0	0
639	2018-03-19	2018-03-29	1	4	0	Blood meal	Shuni virus P0 Vero	2000000	462000	4	Midge	Culicoides nubeculosus	25	10	0	0	0
640	2018-03-19	2018-03-29	1	4	0	Blood meal	Shuni virus P0 Vero	2000000	462000	4	Midge	Culicoides nubeculosus	25	10	0	0	0
641	2018-03-19	2018-03-29	1	4	0	Blood meal	Shuni virus P0 Vero	2000000	462000	4	Midge	Culicoides nubeculosus	25	10	0	1	0
642	2018-03-19	2018-03-29	1	4	0	Blood meal	Shuni virus P0 Vero	2000000	462000	4	Midge	Culicoides nubeculosus	25	10	0	1	0
643	2018-03-19	2018-03-29	1	4	0	Blood meal	Shuni virus P0 Vero	2000000	462000	4	Midge	Culicoides nubeculosus	25	10	0	1	1		6320	1000
644	2018-03-19	2018-03-29	1	4	0	Blood meal	Shuni virus P0 Vero	2000000	462000	4	Midge	Culicoides nubeculosus	25	10	0	1	0
645	2018-03-19	2018-03-29	1	4	0	Blood meal	Shuni virus P0 Vero	2000000	462000	4	Midge	Culicoides nubeculosus	25	10	0	0	0
646	2018-03-19	2018-03-29	1	4	0	Blood meal	Shuni virus P0 Vero	2000000	462000	4	Midge	Culicoides nubeculosus	25	10	0	1	1		35600	1000
647	2018-03-19	2018-03-29	1	4	0	Blood meal	Shuni virus P0 Vero	2000000	462000	4	Midge	Culicoides nubeculosus	25	10	0	0	0
648	2018-03-19	2018-03-29	1	4	0	Blood meal	Shuni virus P0 Vero	2000000	462000	4	Midge	Culicoides nubeculosus	25	10	0	0	0
649	2018-03-19	2018-03-29	1	4	0	Blood meal	Shuni virus P0 Vero	2000000	462000	4	Midge	Culicoides nubeculosus	25	10	0	1	0
650	2018-03-19	2018-03-29	1	4	0	Blood meal	Shuni virus P0 Vero	2000000	462000	4	Midge	Culicoides nubeculosus	25	10	0	1	0
651	2018-03-19	2018-03-29	1	4	0	Blood meal	Shuni virus P0 Vero	2000000	462000	4	Midge	Culicoides nubeculosus	25	10	0	1	0
652	2018-03-19	2018-03-29	1	4	0	Blood meal	Shuni virus P0 Vero	2000000	462000	4	Midge	Culicoides nubeculosus	25	10	0	1	1		6320	1000
653	2018-03-19	2018-03-29	1	4	0	Blood meal	Shuni virus P0 Vero	2000000	462000	4	Midge	Culicoides nubeculosus	25	10	0	0	0
654	2018-03-19	2018-03-29	1	4	0	Blood meal	Shuni virus P0 Vero	2000000	462000	4	Midge	Culicoides nubeculosus	25	10	0	1	1		8660	1000
655	2018-03-19	2018-03-29	1	4	0	Blood meal	Shuni virus P0 Vero	2000000	462000	4	Midge	Culicoides nubeculosus	25	10	0	0	0
656	2018-03-19	2018-03-29	1	4	0	Blood meal	Shuni virus P0 Vero	2000000	462000	4	Midge	Culicoides nubeculosus	25	10	0	0	0
657	2018-03-19	2018-03-29	1	4	0	Blood meal	Shuni virus P0 Vero	2000000	462000	4	Midge	Culicoides nubeculosus	25	10	0	0	0
658	2018-03-19	2018-03-29	1	4	0	Blood meal	Shuni virus P0 Vero	2000000	462000	4	Midge	Culicoides nubeculosus	25	10	0	1	0
659	2018-03-19	2018-03-29	1	4	0	Blood meal	Shuni virus P0 Vero	2000000	462000	4	Midge	Culicoides nubeculosus	25	10	0	0	0
660	2018-03-19	2018-03-29	1	4	0	Blood meal	Shuni virus P0 Vero	2000000	462000	4	Midge	Culicoides nubeculosus	25	10	0	1	0		50200
661	2018-03-19	2018-03-29	1	4	0	Blood meal	Shuni virus P0 Vero	2000000	462000	4	Midge	Culicoides nubeculosus	25	10	0	0	0
662	2018-03-19	2018-03-29	1	4	0	Blood meal	Shuni virus P0 Vero	2000000	462000	4	Midge	Culicoides nubeculosus	25	10	0	1	0
663	2018-03-19	2018-03-29	1	4	0	Blood meal	Shuni virus P0 Vero	2000000	462000	4	Midge	Culicoides nubeculosus	25	10	0	1	1		5020	1000
664	2018-03-19	2018-03-29	1	4	0	Blood meal	Shuni virus P0 Vero	2000000	462000	4	Midge	Culicoides nubeculosus	25	10	0	1	0
665	2018-03-19	2018-03-29	1	4	0	Blood meal	Shuni virus P0 Vero	2000000	462000	4	Midge	Culicoides nubeculosus	25	10	0	1	0
666	2018-03-19	2018-03-29	1	4	0	Blood meal	Shuni virus P0 Vero	2000000	462000	4	Midge	Culicoides nubeculosus	25	10	0	0	0
667	2018-03-19	2018-03-29	1	4	0	Blood meal	Shuni virus P0 Vero	2000000	462000	4	Midge	Culicoides nubeculosus	25	10	0	0	0
668	2018-03-19	2018-03-29	1	4	0	Blood meal	Shuni virus P0 Vero	2000000	462000	4	Midge	Culicoides nubeculosus	25	10	0	1	0
669	2018-03-19	2018-03-29	1	4	0	Blood meal	Shuni virus P0 Vero	2000000	462000	4	Midge	Culicoides nubeculosus	25	10	0	1	0
670	2018-03-19	2018-03-29	1	4	0	Blood meal	Shuni virus P0 Vero	2000000	462000	4	Midge	Culicoides nubeculosus	25	10	0	1	1		1000	1000
671	2018-03-19	2018-03-29	1	4	0	Blood meal	Shuni virus P0 Vero	2000000	462000	4	Midge	Culicoides nubeculosus	25	10	0	1	0
672	2018-03-19	2018-03-29	1	4	0	Blood meal	Shuni virus P0 Vero	2000000	462000	4	Midge	Culicoides nubeculosus	25	10	0	1	1		6320	1000
673	2018-03-19	2018-03-29	1	4	0	Blood meal	Shuni virus P0 Vero	2000000	462000	4	Midge	Culicoides nubeculosus	25	10	0	1	1		5020	1000
674	2018-03-19	2018-03-29	1	4	0	Blood meal	Shuni virus P0 Vero	2000000	462000	4	Midge	Culicoides nubeculosus	25	10	0	1	0
675	2018-03-19	2018-03-29	1	4	0	Blood meal	Shuni virus P0 Vero	2000000	462000	4	Midge	Culicoides nubeculosus	25	10	0	1	0		1000
676	2018-03-19	2018-03-29	1	4	0	Blood meal	Shuni virus P0 Vero	2000000	462000	4	Midge	Culicoides nubeculosus	25	10	0	1	1		20000	1000
677	2018-03-19	2018-03-29	1	4	0	Blood meal	Shuni virus P0 Vero	2000000	462000	4	Midge	Culicoides nubeculosus	25	10	0	0	0
678	2018-03-19	2018-03-29	1	4	0	Blood meal	Shuni virus P0 Vero	2000000	462000	4	Midge	Culicoides nubeculosus	25	10	0	1	0
679	2018-03-19	2018-03-29	1	4	0	Blood meal	Shuni virus P0 Vero	2000000	462000	4	Midge	Culicoides nubeculosus	25	10	0	1	0
680	2018-03-19	2018-03-29	1	4	0	Blood meal	Shuni virus P0 Vero	2000000	462000	4	Midge	Culicoides nubeculosus	25	10	0	0	0
681	2018-03-19	2018-03-29	1	4	0	Blood meal	Shuni virus P0 Vero	2000000	462000	4	Midge	Culicoides sonorensis	28	10	0	1			6320
682	2018-04-09	2018-04-19	4	6	0	Injection	Shuni virus P0 Vero	6320000	-	5	Mosquito	Aedes aegypti	28	10	1	1		0	35600
683	2018-04-09	2018-04-19	4	6	0	Injection	Shuni virus P0 Vero	6320000	-	5	Mosquito	Aedes aegypti	28	10	1	1		0
684	2018-04-09	2018-04-19	4	6	0	Injection	Shuni virus P0 Vero	6320000	-	5	Mosquito	Aedes aegypti	28	10	1	1		0
685	2018-04-09	2018-04-19	4	6	0	Injection	Shuni virus P0 Vero	6320000	-	5	Mosquito	Aedes aegypti	28	10	1	1		0	356000
686	2018-04-09	2018-04-19	4	6	0	Injection	Shuni virus P0 Vero	6320000	-	5	Mosquito	Aedes aegypti	28	10	1	1		0
687	2018-04-09	2018-04-19	4	6	0	Injection	Shuni virus P0 Vero	6320000	-	5	Mosquito	Aedes aegypti	28	10	1	1		0
688	2018-04-09	2018-04-19	4	6	0	Injection	Shuni virus P0 Vero	6320000	-	5	Mosquito	Aedes aegypti	28	10	1	1		1	79600		2000
689	2018-04-09	2018-04-19	4	6	0	Injection	Shuni virus P0 Vero	6320000	-	5	Mosquito	Aedes aegypti	28	10	1	1		0	39900
690	2018-04-09	2018-04-19	4	6	0	Injection	Shuni virus P0 Vero	6320000	-	5	Mosquito	Aedes aegypti	28	10	1	1		0
691	2018-04-09	2018-04-19	4	6	0	Injection	Shuni virus P0 Vero	6320000	-	5	Mosquito	Aedes aegypti	28	10	1	1		0
692	2018-04-09	2018-04-19	4	6	0	Injection	Shuni virus P0 Vero	6320000	-	5	Mosquito	Aedes aegypti	28	10	1	1		0	50200
693	2018-04-09	2018-04-19	4	6	0	Injection	Shuni virus P0 Vero	6320000	-	5	Mosquito	Aedes aegypti	28	10	1	1		0
694	2018-04-09	2018-04-19	4	6	0	Injection	Shuni virus P0 Vero	6320000	-	5	Mosquito	Aedes aegypti	28	10	1	1		0
695	2018-04-09	2018-04-19	4	6	0	Injection	Shuni virus P0 Vero	6320000	-	5	Mosquito	Aedes aegypti	28	10	1	1		0
696	2018-04-09	2018-04-19	4	6	0	Injection	Shuni virus P0 Vero	6320000	-	5	Mosquito	Aedes aegypti	28	10	1	1		0	79600
697	2018-04-09	2018-04-19	4	6	0	Injection	Shuni virus P0 Vero	6320000	-	5	Mosquito	Aedes aegypti	28	10	1	1		0
698	2018-04-09	2018-04-19	4	6	0	Injection	Shuni virus P0 Vero	6320000	-	5	Mosquito	Aedes aegypti	28	10	1	1		0
699	2018-04-09	2018-04-19	4	6	0	Injection	Shuni virus P0 Vero	6320000	-	5	Mosquito	Aedes aegypti	28	10	1	1		0
700	2018-04-09	2018-04-19	4	6	0	Injection	Shuni virus P0 Vero	6320000	-	5	Mosquito	Aedes aegypti	28	10	1	1		1	63200		1000
701	2018-04-09	2018-04-19	4	6	0	Injection	Shuni virus P0 Vero	6320000	-	5	Mosquito	Aedes aegypti	28	10	1	1		0	79600
702	2018-04-09	2018-04-19	4	6	0	Injection	Shuni virus P0 Vero	6320000	-	5	Mosquito	Aedes aegypti	28	10	1	1		0
703	2018-04-09	2018-04-19	4	6	0	Injection	Shuni virus P0 Vero	6320000	-	5	Mosquito	Aedes aegypti	28	10	1	1		0
704	2018-04-09	2018-04-19	4	6	0	Injection	Shuni virus P0 Vero	6320000	-	5	Mosquito	Aedes aegypti	28	10	1	1		0	63200
705	2018-04-09	2018-04-19	4	6	0	Injection	Shuni virus P0 Vero	6320000	-	5	Mosquito	Aedes aegypti	28	10	1	1		0
706	2018-04-09	2018-04-19	4	6	0	Injection	Shuni virus P0 Vero	6320000	-	5	Mosquito	Aedes aegypti	28	10	1	1		0
707	2018-04-09	2018-04-19	4	6	0	Injection	Shuni virus P0 Vero	6320000	-	5	Mosquito	Aedes aegypti	28	10	1	1		0
708	2018-04-09	2018-04-19	4	6	0	Injection	Shuni virus P0 Vero	6320000	-	5	Mosquito	Aedes aegypti	28	10	1	1		0
709	2018-04-09	2018-04-19	4	6	0	Injection	Shuni virus P0 Vero	6320000	-	5	Mosquito	Aedes aegypti	28	10	1	1		0
710	2018-04-09	2018-04-19	4	6	0	Injection	Shuni virus P0 Vero	6320000	-	5	Mosquito	Aedes aegypti	28	10	1	1		0
711	2018-04-09	2018-04-19	4	6	0	Injection	Shuni virus P0 Vero	6320000	-	5	Mosquito	Aedes aegypti	28	10	1	1		0
712	2018-04-09	2018-04-19	4	6	0	Injection	Shuni virus P0 Vero	6320000	-	5	Mosquito	Aedes aegypti	28	10	1	1		0
713	2018-04-09	2018-04-19	4	6	0	Injection	Shuni virus P0 Vero	6320000	-	5	Mosquito	Aedes aegypti	28	10	1	1		0
714	2018-04-09	2018-04-19	4	6	0	Injection	Shuni virus P0 Vero	6320000	-	5	Mosquito	Aedes aegypti	28	10	1	1		0
715	2018-04-09	2018-04-19	4	6	0	Injection	Shuni virus P0 Vero	6320000	-	5	Mosquito	Aedes aegypti	28	10	1	1		0
716	2018-04-09	2018-04-19	4	6	0	Injection	Shuni virus P0 Vero	6320000	-	5	Mosquito	Aedes aegypti	28	10	1	1		0
717	2018-04-09	2018-04-19	4	6	0	Injection	Shuni virus P0 Vero	6320000	-	5	Mosquito	Aedes aegypti	28	10	1	1		1	356000		1000
718	2018-04-09	2018-04-19	4	6	0	Injection	Shuni virus P0 Vero	6320000	-	5	Mosquito	Aedes aegypti	28	10	1	1		0	200000
719	2018-04-09	2018-04-19	4	6	0	Injection	Shuni virus P0 Vero	6320000	-	5	Mosquito	Aedes aegypti	28	10	1	1		0
720	2018-04-09	2018-04-19	4	6	0	Injection	Shuni virus P0 Vero	6320000	-	5	Mosquito	Aedes aegypti	28	10	1	1		1	20000		1000
721	2018-04-09	2018-04-19	4	6	0	Injection	Shuni virus P0 Vero	6320000	-	5	Mosquito	Aedes aegypti	28	10	1	1		0
722	2018-04-09	2018-04-19	4	6	0	Injection	Shuni virus P0 Vero	6320000	-	5	Mosquito	Aedes aegypti	28	10	1	1		0
723	2018-04-09	2018-04-19	4	6	0	Injection	Shuni virus P0 Vero	6320000	-	5	Mosquito	Aedes aegypti	28	10	1	1		0	79600
724	2018-04-09	2018-04-19	4	6	0	Injection	Shuni virus P0 Vero	6320000	-	5	Mosquito	Aedes aegypti	28	10	1	1		0
725	2018-04-09	2018-04-19	4	6	0	Injection	Shuni virus P0 Vero	6320000	-	5	Mosquito	Aedes aegypti	28	10	1	1		0
726	2018-04-09	2018-04-19	4	6	0	Injection	Shuni virus P0 Vero	6320000	-	5	Mosquito	Aedes aegypti	28	10	1	1		0
727	2018-04-09	2018-04-19	4	6	0	Injection	Shuni virus P0 Vero	6320000	-	5	Mosquito	Aedes aegypti	28	10	1	1		0
728	2018-04-09	2018-04-19	4	6	0	Injection	Shuni virus P0 Vero	6320000	-	5	Mosquito	Aedes aegypti	28	10	1	1		0
729	2018-04-09	2018-04-19	4	6	0	Injection	Shuni virus P0 Vero	6320000	-	5	Mosquito	Aedes aegypti	28	10	1	1		0
730	2018-04-09	2018-04-19	4	6	0	Injection	Shuni virus P0 Vero	6320000	-	5	Mosquito	Aedes aegypti	28	10	1	1		0	6320
731	2018-04-09	2018-04-19	4	6	0	Injection	Shuni virus P0 Vero	6320000	-	5	Mosquito	Aedes aegypti	28	10	1	1		0
732	2018-04-09	2018-04-19	3	9	0	Injection	Shuni virus P0 Vero	6320000	-	5	Mosquito	Culex pipiens	25	10	1	0		0
733	2018-04-09	2018-04-19	3	9	0	Injection	Shuni virus P0 Vero	6320000	-	5	Mosquito	Culex pipiens	25	10	1	1		0	2860
734	2018-04-09	2018-04-19	3	9	0	Injection	Shuni virus P0 Vero	6320000	-	5	Mosquito	Culex pipiens	25	10	1	1		1	1000		1000
735	2018-04-09	2018-04-19	3	9	0	Injection	Shuni virus P0 Vero	6320000	-	5	Mosquito	Culex pipiens	25	10	1	1		0
736	2018-04-09	2018-04-19	3	9	0	Injection	Shuni virus P0 Vero	6320000	-	5	Mosquito	Culex pipiens	25	10	1	1		0	1000
737	2018-04-09	2018-04-19	3	9	0	Injection	Shuni virus P0 Vero	6320000	-	5	Mosquito	Culex pipiens	25	10	1	0		0
738	2018-04-09	2018-04-19	3	9	0	Injection	Shuni virus P0 Vero	6320000	-	5	Mosquito	Culex pipiens	25	10	1	1		0
739	2018-04-09	2018-04-19	3	9	0	Injection	Shuni virus P0 Vero	6320000	-	5	Mosquito	Culex pipiens	25	10	1	0		0
740	2018-04-09	2018-04-19	3	9	0	Injection	Shuni virus P0 Vero	6320000	-	5	Mosquito	Culex pipiens	25	10	1	1		0	1000
741	2018-04-09	2018-04-19	3	9	0	Injection	Shuni virus P0 Vero	6320000	-	5	Mosquito	Culex pipiens	25	10	1	1		1	1000		1000
742	2018-04-09	2018-04-19	3	9	0	Injection	Shuni virus P0 Vero	6320000	-	5	Mosquito	Culex pipiens	25	10	1	1		1	1000		1000
743	2018-04-09	2018-04-19	3	9	0	Injection	Shuni virus P0 Vero	6320000	-	5	Mosquito	Culex pipiens	25	10	1	0		0
744	2018-04-09	2018-04-19	3	9	0	Injection	Shuni virus P0 Vero	6320000	-	5	Mosquito	Culex pipiens	25	10	1	1		1	1000		5020
745	2018-04-09	2018-04-19	3	9	0	Injection	Shuni virus P0 Vero	6320000	-	5	Mosquito	Culex pipiens	25	10	1	1		1	1000		1000
746	2018-04-09	2018-04-19	3	9	0	Injection	Shuni virus P0 Vero	6320000	-	5	Mosquito	Culex pipiens	25	10	1	1		1	1000		1000
747	2018-04-09	2018-04-19	3	9	0	Injection	Shuni virus P0 Vero	6320000	-	5	Mosquito	Culex pipiens	25	10	1	1		1	1000		1000
748	2018-04-09	2018-04-19	3	9	0	Injection	Shuni virus P0 Vero	6320000	-	5	Mosquito	Culex pipiens	25	10	1	0		0
749	2018-04-09	2018-04-19	3	9	0	Injection	Shuni virus P0 Vero	6320000	-	5	Mosquito	Culex pipiens	25	10	1	1		0
750	2018-04-09	2018-04-19	3	9	0	Injection	Shuni virus P0 Vero	6320000	-	5	Mosquito	Culex pipiens	25	10	1	0		0
751	2018-04-09	2018-04-19	3	9	0	Injection	Shuni virus P0 Vero	6320000	-	5	Mosquito	Culex pipiens	25	10	1	1		0
752	2018-04-09	2018-04-19	3	9	0	Injection	Shuni virus P0 Vero	6320000	-	5	Mosquito	Culex pipiens	25	10	1	1		1	1000		1000
753	2018-04-09	2018-04-19	3	9	0	Injection	Shuni virus P0 Vero	6320000	-	5	Mosquito	Culex pipiens	25	10	1	1		1	1000		1000
754	2018-04-09	2018-04-19	3	9	0	Injection	Shuni virus P0 Vero	6320000	-	5	Mosquito	Culex pipiens	25	10	1	1		0	1000
755	2018-04-09	2018-04-19	3	9	0	Injection	Shuni virus P0 Vero	6320000	-	5	Mosquito	Culex pipiens	25	10	1	1		0
756	2018-04-09	2018-04-19	3	9	0	Injection	Shuni virus P0 Vero	6320000	-	5	Mosquito	Culex pipiens	25	10	1	1		0
757	2018-04-09	2018-04-19	3	9	0	Injection	Shuni virus P0 Vero	6320000	-	5	Mosquito	Culex pipiens	25	10	1	1		0	1000
758	2018-04-09	2018-04-19	3	9	0	Injection	Shuni virus P0 Vero	6320000	-	5	Mosquito	Culex pipiens	25	10	1	1		1	1000		1000
759	2018-04-09	2018-04-19	3	9	0	Injection	Shuni virus P0 Vero	6320000	-	5	Mosquito	Culex pipiens	25	10	1	1		1	8660		1000
760	2018-04-09	2018-04-19	3	9	0	Injection	Shuni virus P0 Vero	6320000	-	5	Mosquito	Culex pipiens	25	10	1	1		1	1000		2000
761	2018-04-09	2018-04-19	3	9	0	Injection	Shuni virus P0 Vero	6320000	-	5	Mosquito	Culex pipiens	25	10	1	0		0
762	2018-04-09	2018-04-19	3	9	0	Injection	Shuni virus P0 Vero	6320000	-	5	Mosquito	Culex pipiens	25	10	1	1		0
763	2018-04-09	2018-04-19	3	9	0	Injection	Shuni virus P0 Vero	6320000	-	5	Mosquito	Culex pipiens	25	10	1	1		1	1000		1000
764	2018-04-09	2018-04-19	3	9	0	Injection	Shuni virus P0 Vero	6320000	-	5	Mosquito	Culex pipiens	25	10	1	0		0
765	2018-04-09	2018-04-19	3	9	0	Injection	Shuni virus P0 Vero	6320000	-	5	Mosquito	Culex pipiens	25	10	1	1		1	1000		1000
766	2018-04-09	2018-04-19	3	9	0	Injection	Shuni virus P0 Vero	6320000	-	5	Mosquito	Culex pipiens	25	10	1	0		0
767	2018-04-09	2018-04-19	3	9	0	Injection	Shuni virus P0 Vero	6320000	-	5	Mosquito	Culex pipiens	25	10	1	1		0	1000
768	2018-04-09	2018-04-19	3	9	0	Injection	Shuni virus P0 Vero	6320000	-	5	Mosquito	Culex pipiens	25	10	1	0		0
769	2018-04-09	2018-04-19	3	9	0	Injection	Shuni virus P0 Vero	6320000	-	5	Mosquito	Culex pipiens	25	10	1	1		0
770	2018-04-09	2018-04-19	3	9	0	Injection	Shuni virus P0 Vero	6320000	-	5	Mosquito	Culex pipiens	25	10	1	0		0
771	2018-04-09	2018-04-19	3	9	0	Injection	Shuni virus P0 Vero	6320000	-	5	Mosquito	Culex pipiens	25	10	1	1		0	1000
772	2018-04-09	2018-04-19	3	9	0	Injection	Shuni virus P0 Vero	6320000	-	5	Mosquito	Culex pipiens	25	10	1	0		0
773	2018-04-09	2018-04-19	3	9	0	Injection	Shuni virus P0 Vero	6320000	-	5	Mosquito	Culex pipiens	25	10	1	0		0
774	2018-04-09	2018-04-19	3	9	0	Injection	Shuni virus P0 Vero	6320000	-	5	Mosquito	Culex pipiens	25	10	1	1		1	1000		1000
775	2018-04-09	2018-04-19	3	9	0	Injection	Shuni virus P0 Vero	6320000	-	5	Mosquito	Culex pipiens	25	10	1	1		0	1000
776	2018-04-09	2018-04-19	3	9	0	Injection	Shuni virus P0 Vero	6320000	-	5	Mosquito	Culex pipiens	25	10	1	0		0
777	2018-04-09	2018-04-19	3	9	0	Injection	Shuni virus P0 Vero	6320000	-	5	Mosquito	Culex pipiens	25	10	1	1		0	1000
778	2018-04-09	2018-04-19	3	9	0	Injection	Shuni virus P0 Vero	6320000	-	5	Mosquito	Culex pipiens	25	10	1	0		0
779	2018-04-09	2018-04-19	3	9	0	Injection	Shuni virus P0 Vero	6320000	-	5	Mosquito	Culex pipiens	25	10	1	1		0
780	2018-04-09	2018-04-19	3	9	0	Injection	Shuni virus P0 Vero	6320000	-	5	Mosquito	Culex pipiens	25	10	1	1		1	1000		1000
781	2018-04-09	2018-04-19	3	9	0	Injection	Shuni virus P0 Vero	6320000	-	5	Mosquito	Culex pipiens	25	10	1	1		0	1000
782	2018-04-09	2018-04-19	8	11	0	Blood meal	Shuni virus P0 Vero	6320000	632000	5	Midge	Culicoides sonorensis	28	10	0	1	0		5020
783	2018-04-09	2018-04-19	6	9	0	Blood meal	Shuni virus P0 Vero	6320000	632000	5	Midge	Culicoides sonorensis	28	10	0	1	0		2000
784	2018-04-09	2018-04-19	6	9	0	Blood meal	Shuni virus P0 Vero	6320000	632000	5	Midge	Culicoides sonorensis	28	10	0	1	0		356000
785	2018-04-09	2018-04-19	6	9	0	Blood meal	Shuni virus P0 Vero	6320000	632000	5	Midge	Culicoides sonorensis	28	10	0	0	0
786	2018-04-09	2018-04-19	3	6	0	Blood meal	Shuni virus P0 Vero	6320000	632000	5	Midge	Culicoides sonorensis	28	10	0	1	0		5020
787	2018-04-09	2018-04-19	3	6	0	Blood meal	Shuni virus P0 Vero	6320000	632000	5	Midge	Culicoides sonorensis	28	10	0	1	0		11200
788	2018-04-09	2018-04-19	3	6	0	Blood meal	Shuni virus P0 Vero	6320000	632000	5	Midge	Culicoides sonorensis	28	10	0	0	0
789	2018-04-09	2018-04-19	3	6	0	Blood meal	Shuni virus P0 Vero	6320000	632000	5	Midge	Culicoides sonorensis	28	10	0	1	1		20000	1000
790	2018-04-09	2018-04-19	3	6	0	Blood meal	Shuni virus P0 Vero	6320000	632000	5	Midge	Culicoides sonorensis	28	10	0	0	0
791	2018-04-09	2018-04-19	3	6	0	Blood meal	Shuni virus P0 Vero	6320000	632000	5	Midge	Culicoides sonorensis	28	10	0	1	0		8660
792	2018-04-09	2018-04-19	3	6	0	Blood meal	Shuni virus P0 Vero	6320000	632000	5	Midge	Culicoides sonorensis	28	10	0	1	0		28600
793	2018-04-09	2018-04-19	3	6	0	Blood meal	Shuni virus P0 Vero	6320000	632000	5	Midge	Culicoides sonorensis	28	10	0	1	1		6320	1000
794	2018-04-09	2018-04-19	6	9	0	Blood meal	Shuni virus P0 Vero	6320000	632000	5	Midge	Culicoides sonorensis	28	10	0	1	0		6320
795	2018-04-09	2018-04-19	6	9	0	Blood meal	Shuni virus P0 Vero	6320000	632000	5	Midge	Culicoides sonorensis	28	10	0	1	0		11200
796	2018-04-09	2018-04-19	6	9	0	Blood meal	Shuni virus P0 Vero	6320000	632000	5	Midge	Culicoides sonorensis	28	10	0	1	0		63200
797	2018-04-09	2018-04-19	6	9	0	Blood meal	Shuni virus P0 Vero	6320000	632000	5	Midge	Culicoides sonorensis	28	10	0	1	0		6320
798	2018-04-09	2018-04-19	6	9	0	Blood meal	Shuni virus P0 Vero	6320000	632000	5	Midge	Culicoides sonorensis	28	10	0	1	0		63200
799	2018-04-09	2018-04-19	6	9	0	Blood meal	Shuni virus P0 Vero	6320000	632000	5	Midge	Culicoides sonorensis	28	10	0	1	0		12600
800	2018-04-09	2018-04-19	8	11	0	Blood meal	Shuni virus P0 Vero	6320000	632000	5	Midge	Culicoides sonorensis	28	10	0	1	0		20000
801	2018-04-09	2018-04-19	8	11	0	Blood meal	Shuni virus P0 Vero	6320000	632000	5	Midge	Culicoides sonorensis	28	10	0	1	0		50200
802	2018-04-09	2018-04-19	8	11	0	Blood meal	Shuni virus P0 Vero	6320000	632000	5	Midge	Culicoides sonorensis	28	10	0	0	0
803	2018-04-09	2018-04-19	8	11	0	Blood meal	Shuni virus P0 Vero	6320000	632000	5	Midge	Culicoides sonorensis	28	10	0	1	0		1000
804	2018-04-09	2018-04-19	8	11	0	Blood meal	Shuni virus P0 Vero	6320000	632000	5	Midge	Culicoides sonorensis	28	10	0	1	0		112000
805	2018-04-09	2018-04-19	8	11	0	Blood meal	Shuni virus P0 Vero	6320000	632000	5	Midge	Culicoides sonorensis	28	10	0	0	0
806	2018-04-09	2018-04-19	8	11	0	Blood meal	Shuni virus P0 Vero	6320000	632000	5	Midge	Culicoides sonorensis	28	10	0	1	0		20000
807	2018-04-09	2018-04-19	3	6	0	Blood meal	Shuni virus P0 Vero	6320000	632000	5	Midge	Culicoides sonorensis	28	10	0	1	1		7960	1000
808	2018-04-09	2018-04-19	3	6	0	Blood meal	Shuni virus P0 Vero	6320000	632000	5	Midge	Culicoides sonorensis	28	10	0	0	0
809	2018-04-09	2018-04-19	3	6	0	Blood meal	Shuni virus P0 Vero	6320000	632000	5	Midge	Culicoides sonorensis	28	10	0	1	0		79600
810	2018-04-09	2018-04-19	3	6	0	Blood meal	Shuni virus P0 Vero	6320000	632000	5	Midge	Culicoides sonorensis	28	10	0	0	0
811	2018-04-09	2018-04-19	3	6	0	Blood meal	Shuni virus P0 Vero	6320000	632000	5	Midge	Culicoides sonorensis	28	10	0	0	0

## Sheet: Index
Column name	Description
Sample	Sample number
Date_Infection	Date of infection/blood meal with virus
Date_Salivation	Date of salivation essay
Age_Min	Minimum age of vector individuals
Age_Max	Maximum age of vector individuals
Starvation	Number of days starved (only access to water) before providing a blood meal
Infection	Way of infection with virus, either through blood meal or injection
Virus	Virus used
Titer_Virus	Virus titer measured
Titer_Blood	Virus titer inoculated in blood meal
Replicate	Replicate number
Insect	Either mosquito or midge
Species	Vector species used: Aedes aegypti, Culex pipiens, Culicoides nubeculosus, Culicoides sonorensis
Temperature	Incubation temperature at 25 degrees celcius or 28 degrees celcius
Incubation	Number of days incubated at given temperature
Salivation_Assay	Salivation assay performed: 0 = no, 1 = yes
Infection_Body	Body infected with virus: 0 = no, 1 = yes
Infection_Head	Head infected with virus: 0 = no, 1 = yes
Infection_Saliva	Saliva infected with virus: 0 = no, 1 = yes
Titer_Body	Virus titer in body
Titer_Head	Virus titer in heads
Titer_Saliva	Virus titer in saliva
